# Supplementary material for: Genome-wide association mapping of genomic regions associated with drought stress tolerance at seedling and reproductive stages in bread wheat
Source: Front Plant Sci. 2023 May 12;14:1166439. doi: 10.3389/fpls.2023.1166439 (PMC10213333; doi:10.3389/fpls.2023.1166439)
Supplement: Supplementary file 2 [file Table_1.xlsx]

## Sheet: Supplementary Table 1
Supplementary Table 1: List of extreme genotypes selected based on stress indices and mean ranks of different shoot and root related traits under hydroponics conditions
Top ranking genotypes	39, 40, 43, 45, 74, 80, 103, 107, 108, 118, 150, 156, 169, 170, 174, 179, 186, 189, 202, 204, 207, 211, 215, 239, 262, 272, 274, 276, 286, 290
Bottom ranking genotypes	8, 21, 25, 75, 84, 92, 95, 101, 102, 117, 128, 138, 172, 173, 175, 177, 190, 195, 205, 209, 213, 218, 225, 228, 231, 236, 259, 261, 269, 277

## Sheet: Supplementary Table 2
Supplementary Table 2: MTAs identified in hydroponic experiment conducted under control and water deficit conditions
Model	Trait	Significant SNP	Chromosome	Position	-log10(P)	Rsquare.of.Model.with.SNP
MLM	CL(C)	Excalibur_c58520_78	5B	27136067	3.50857	0.0838292
MLM	CL(C)	BS00089078_51	5D	549579101	3.8391	0.0918791
MLM	CL(C)	Ku_c45387_733	5D	549576055	3.67602	0.0878938
MLM	CL(C)	Kukri_c45387_380	5D	549577116	3.67602	0.0878938
MLM	CL(C)	D_contig21184_313	5D	549578397	3.67602	0.0878938
MLM	CL(C)	BS00022688_51	5D	548879230	3.14877	0.0751931
MLM	CL(C)	IAAV5570	5D	701151966	3.14117	0.0750122
MLM	CL(C)	BobWhite_c14409_206	5D	701461114	3.00043	0.0716734
MLM	CL(C)	RAC875_c7123_1703	7B	606351764	3.51832	0.0840651
MLM	CL(S)	Tdurum_contig49841_618	5B	38166746	3.80089	0.0858684
MLM	RLT(C)	BS00049032_51	3A	25946939	3.01527	0.0601097
MLM	RLT(C)	BS00021943_51	3B	69352897	3.0854	0.0617931
MLM	RLT(C)	wsnp_Ex_c12812_20324622	4A	605731006	3.05364	0.0610301
MLM	RLT(C)	wsnp_CAP11_rep_c4066_1921894	7A	32630187	3.27653	0.066409
MLM	RLT(S)	RAC875_c57889_55	2A	10587192	3.38647	0.0639075
MLM	RLT(S)	Excalibur_c12980_2621	2A	7545148	3.08179	0.0564906
MLM	RLT(S)	Excalibur_c21051_515	3A	624831881	3.50151	0.0667341
MLM	RLT(S)	BS00021943_51	3B	69352897	3.87218	0.075933
MLM	RLT(S)	BS00022072_51	3B	69359638	3.29119	0.0615772
MLM	RLT(S)	Ku_c61_917	4A	734000492	3.33771	0.0627138
MLM	RLT(S)	RAC875_c1817_950	7A	316021164	3.45555	0.0656032
MLM	RLT(S)	BobWhite_c1215_240	7A	664471856	3.02009	0.0550014
MLM	RWT(C)	BS00022514_51	1A	586951988	3.1342	0.0709632
MLM	RWT(C)	Kukri_c44500_315	1A	586952125	3.1342	0.0709632
MLM	RWT(C)	wsnp_Ku_c30545_40369365	3A	363458708	3.17768	0.0720032
MLM	RWT(C)	wsnp_Ex_rep_c69816_68774416	3A	45598968	3.11621	0.0705335
MLM	RWT(C)	Excalibur_rep_c103091_266	3A	79381552	3.09045	0.0699191
MLM	RWT(C)	Excalibur_c46878_419	4B	1782490	3.5902	0.0819703
MLM	RWT(C)	wsnp_Ex_c62818_62296773	5A	580935831	3.11548	0.0705162
MLM	RWT(C)	Kukri_c19696_60	7A	652692209	3.63772	0.0831296
MLM	RWT(C)	D_contig25144_46	7D	13295308	3.60003	0.0822099
MLM	RWT(C)	Kukri_c25055_257	7D	15696347	3.43276	0.0781453
MLM	RWT(S)	wsnp_Ex_c34303_42642389	2B	777514133	3.49818	0.0825805
MLM	RWT(S)	BobWhite_c162_145	4B	13977166	3.37026	0.0794923
MLM	RWT(S)	Excalibur_c18318_701	4B	12528874	3.04415	0.0716989
MLM	RWT(S)	Excalibur_c8030_2139	5A	567526679	4.62709	0.110515
MLM	RWT(S)	RAC875_rep_c107228_92	5A	567691316	4.42251	0.105372
MLM	RWT(S)	Tdurum_contig60421_74	5A	567526989	4.40121	0.104836
MLM	RWT(S)	Jagger_c8122_139	5A	569463780	3.47757	0.0820817
MLM	RWT(S)	BS00002799_51	5A	569469674	3.47757	0.0820817
MLM	RWT(S)	BS00022644_51	5A	569464087	3.32095	0.0783066
MLM	RWT(S)	BS00109396_51	5A	569456404	3.26876	0.0770543
MLM	RWT(S)	Kukri_c38748_174	5A	569452729	3.26876	0.0770543
MLM	RWT(S)	Kukri_c96249_58	5D	569285729	3.32095	0.0783066
MLM	SLT(C)	Kukri_rep_c89183_282	3A	8686047	3.0909	0.0582448
MLM	SLT(C)	BS00021943_51	3B	69352897	3.94576	0.0792748
MLM	SLT(C)	BS00022072_51	3B	69359638	3.62501	0.0712963
MLM	SLT(C)	BobWhite_c5095_634	3B	417215204	3.55952	0.0696798
MLM	SLT(C)	Excalibur_c44713_137	3B	417502511	3.55952	0.0696798
MLM	SLT(C)	BS00049008_51	3B	542551792	3.50156	0.0682528
MLM	SLT(C)	IACX3190	3B	543842633	3.50156	0.0682528
MLM	SLT(C)	wsnp_JD_rep_c63654_40605158	3B	544110747	3.50156	0.0682528
MLM	SLT(C)	BS00043664_51	3B	543885050	3.50156	0.0682528
MLM	SLT(C)	BS00089954_51	3B	543718678	3.50156	0.0682528
MLM	SLT(C)	Kukri_c15603_1116	3B	544110747	3.50156	0.0682528
MLM	SLT(C)	RAC875_c11254_79	3B	543722423	3.50156	0.0682528
MLM	SLT(C)	RAC875_c87788_155	3B	544819031	3.45998	0.0672312
MLM	SLT(C)	IACX11287	3B	542735314	3.28573	0.0629702
MLM	SLT(C)	BS00073825_51	3B	499175733	3.06441	0.0576055
MLM	SLT(C)	wsnp_Ex_c238_460841	3B	507501742	3.04472	0.0571311
MLM	SLT(C)	Kukri_c12563_52	4A	605732894	3.99563	0.0805244
MLM	SLT(C)	wsnp_Ex_c12812_20324622	4A	605731006	3.60652	0.0708394
MLM	SLT(S)	Kukri_c12563_52	4A	605732894	3.8716	0.0819923
MLM	SLT(S)	wsnp_Ex_c12812_20324622	4A	605731006	3.13693	0.064018
MLM	SWT(C)	Tdurum_contig68677_480	4B	18162529	3.27527	0.072736
MLM	SWT(C)	Tdurum_contig68677_611	4B	18162660	3.27527	0.072736
MLM	SWT(C)	Excalibur_c46878_419	4B	1782490	3.2362	0.0717956
MLM	SWT(C)	Tdurum_contig46867_658	4B	7037891	3.20219	0.0709785
MLM	SWT(C)	Excalibur_c49061_138	4B	7038414	3.13482	0.0693634
MLM	SWT(C)	BobWhite_c30050_125	4B	17850788	3.08854	0.0682568
MLM	SWT(C)	Kukri_c80544_61	4B	18090964	3.08854	0.0682568
MLM	SWT(C)	wsnp_Ex_c3817_6937184	5B	429621812	3.33951	0.0742858
MLM	SWT(C)	Kukri_c31961_630	5B	281675472	3.28267	0.0729142
MLM	SWT(C)	wsnp_Ex_c39535_46808105	5B	279097660	3.28267	0.0729142
MLM	SWT(C)	wsnp_Ku_c99567_87349060	5B	279305011	3.25485	0.0722442
MLM	SWT(C)	wsnp_BE443187B_Ta_2_1	5B	410531975	3.20513	0.0710489
MLM	SWT(C)	tplb0050e20_730	5B	281634772	3.06488	0.067692
MLM	SWT(C)	BobWhite_c28958_178	5B	287797121	3.06488	0.067692
MLM	SWT(C)	wsnp_Ex_c65091_63634826	5B	281639985	3.06488	0.067692
MLM	SWT(C)	RAC875_c4438_419	7A	451493021	3.22654	0.0715633
MLM	SWT(S)	Ku_c12447_2002	2B	703976259	4.28735	0.0954706
MLM	SWT(S)	Excalibur_c80601_278	2B	713676010	3.94544	0.0869359
MLM	SWT(S)	Excalibur_c27629_473	2B	714132936	3.87236	0.0851245
MLM	SWT(S)	wsnp_Ex_c9025_15039930	2B	700208672	3.47604	0.0753917
MLM	SWT(S)	wsnp_Ex_c942_1806632	2B	700207481	3.47604	0.0753917
MLM	SWT(S)	Excalibur_c1140_1044	2B	584250260	3.38918	0.0732798
MLM	SWT(S)	Ra_c13298_783	2B	732344504	3.244	0.0697677
MLM	SWT(S)	IAAV3100	2B	715028611	3.2345	0.0695387
MLM	SWT(S)	wsnp_Ex_c24135_33382521	2B	715030098	3.2345	0.0695387
MLM	SWT(S)	wsnp_Ex_c28627_37743031	2B	715029293	3.17489	0.0681039
MLM	SWT(S)	RAC875_c10132_462	2B	700208672	3.13802	0.0672184
MLM	SWT(S)	BS00022805_51	2B	745719282	3.12128	0.0668167
MLM	SWT(S)	Excalibur_c42248_663	2B	6715740	3.0982	0.0662637
MLM	SWT(S)	IAAV3067	2B	699173434	3.057	0.0652779
MLM	SWT(S)	IACX5941	2B	712600539	2.99935	0.0639016
FarmCPU	CL(C)	Excalibur_c58520_78	5B	27136067	3.79852	NA
FarmCPU	CL(C)	BS00089078_51	5D	549579101	3.78624	NA
FarmCPU	CL(C)	Ku_c45387_733	5D	549576055	3.63479	NA
FarmCPU	CL(C)	Kukri_c45387_380	5D	549577116	3.63479	NA
FarmCPU	CL(C)	D_contig21184_313	5D	549578397	3.63479	NA
FarmCPU	CL(C)	BS00022688_51	5D	548879230	3.10225	NA
FarmCPU	CL(C)	IAAV5570	5D	701151966	3.072	NA
FarmCPU	CL(C)	RAC875_c7123_1703	7B	606351764	3.48704	NA
FarmCPU	CL(S)	Kukri_c44_1704	2B	89312335	3.1973	NA
FarmCPU	CL(S)	RAC875_c6751_609	2B	89308426	3.1973	NA
FarmCPU	CL(S)	RAC875_rep_c99492_65	2B	89305600	3.1973	NA
FarmCPU	CL(S)	Kukri_c44_1476	2B	89313009	3.1973	NA
FarmCPU	CL(S)	wsnp_Ex_c2171_4073721	5A	708442201	3.13244	NA
FarmCPU	CL(S)	Tdurum_contig49841_618	5B	38166746	4.96257	NA
FarmCPU	CL(S)	wsnp_Ex_c5155_9140608	5B	558625487	3.83107	NA
FarmCPU	CL(S)	BS00068805_51	5B	551499538	3.26166	NA
FarmCPU	CL(S)	Tdurum_contig11439_387	5B	452563215	3.13252	NA
FarmCPU	CL(S)	Excalibur_c12996_775	7A	577754468	3.82563	NA
FarmCPU	CL(S)	wsnp_CAP7_c949_486485	7A	617577406	3.68303	NA
FarmCPU	CL(S)	IAAV3084	7A	565909309	3.61888	NA
FarmCPU	CL(S)	wsnp_Ex_c7833_13327323	7A	520830147	3.38923	NA
FarmCPU	CL(S)	BS00022541_51	7A	610932954	3.38159	NA
FarmCPU	CL(S)	BS00022747_51	7A	610929716	3.38159	NA
FarmCPU	CL(S)	wsnp_RFL_Contig1510_707132	7A	519966403	3.36108	NA
FarmCPU	CL(S)	BS00075525_51	7A	603568401	3.35975	NA
FarmCPU	CL(S)	BS00070857_51	7A	617578383	3.24907	NA
FarmCPU	CL(S)	wsnp_BF474379A_Ta_2_1	7A	581374902	3.24102	NA
FarmCPU	CL(S)	BobWhite_c47283_127	7A	612990584	3.15352	NA
FarmCPU	CL(S)	Tdurum_contig62357_527	7A	611493830	3.12895	NA
FarmCPU	CL(S)	BS00035807_51	7A	602233090	3.10761	NA
FarmCPU	CL(S)	BS00109319_51	7A	617690375	3.09407	NA
FarmCPU	CL(S)	wsnp_Ex_c38326_45883440	7A	610934198	3.0591	NA
FarmCPU	CL(S)	BobWhite_c4399_447	7A	608397845	3.00329	NA
FarmCPU	CL(S)	CAP12_c194_402	7B	742463519	3.33221	NA
FarmCPU	RLT(C)	BS00061974_51	2B	20077125	3.1256	NA
FarmCPU	RLT(C)	TA003865-0902	2B	20076011	3.1256	NA
FarmCPU	RLT(C)	BS00049032_51	3A	25946939	3.28936	NA
FarmCPU	RLT(C)	Kukri_c4030_896	3A	1272009	3.0275	NA
FarmCPU	RLT(C)	BS00021943_51	3B	69352897	3.37116	NA
FarmCPU	RLT(C)	BS00022072_51	3B	69359638	3.27004	NA
FarmCPU	RLT(C)	wsnp_Ex_c12812_20324622	4A	605731006	3.33443	NA
FarmCPU	RLT(C)	wsnp_CAP11_rep_c4066_1921894	7A	32630187	3.59571	NA
FarmCPU	RLT(C)	Kukri_c19696_60	7A	652692209	3.02627	NA
FarmCPU	RLT(S)	RAC875_c57889_55	2A	10587192	3.62162	NA
FarmCPU	RLT(S)	Excalibur_c12980_2621	2A	7545148	3.27517	NA
FarmCPU	RLT(S)	Excalibur_c21051_515	3A	624831881	3.66417	NA
FarmCPU	RLT(S)	BS00021943_51	3B	69352897	4.03292	NA
FarmCPU	RLT(S)	BS00022072_51	3B	69359638	3.37897	NA
FarmCPU	RLT(S)	Ku_c61_917	4A	734000492	3.60772	NA
FarmCPU	RLT(S)	BS00081698_51	4A	733696236	3.11755	NA
FarmCPU	RLT(S)	RAC875_c1817_950	7A	316021164	3.67287	NA
FarmCPU	RLT(S)	Excalibur_c20450_230	7A	329481005	3.15743	NA
FarmCPU	RLT(S)	wsnp_Ex_c10988_17836981	7A	360336281	3.15743	NA
FarmCPU	RLT(S)	BobWhite_c1215_240	7A	664471856	3.08814	NA
FarmCPU	RLT(S)	RAC875_c37085_317	7A	670245171	3.03871	NA
FarmCPU	RWT(C)	BS00022514_51	1A	586951988	3.03593	NA
FarmCPU	RWT(C)	Kukri_c44500_315	1A	586952125	3.03593	NA
FarmCPU	RWT(C)	wsnp_Ex_rep_c69816_68774416	3A	45598968	3.35319	NA
FarmCPU	RWT(C)	wsnp_Ku_c10362_17156084	3A	12781485	3.18929	NA
FarmCPU	RWT(C)	wsnp_Ku_c30545_40369365	3A	363458708	3.06917	NA
FarmCPU	RWT(C)	Excalibur_rep_c103091_266	3A	79381552	3.00975	NA
FarmCPU	RWT(C)	Excalibur_c46878_419	4B	1782490	3.03431	NA
FarmCPU	RWT(C)	Kukri_c19696_60	7A	652692209	4.31695	NA
FarmCPU	RWT(C)	RAC875_c35723_106	7A	657716753	3.11239	NA
FarmCPU	RWT(C)	BS00103846_51	7A	646956140	3.01104	NA
FarmCPU	RWT(C)	D_contig25144_46	7D	13295308	3.42669	NA
FarmCPU	RWT(C)	Kukri_c25055_257	7D	15696347	3.21842	NA
FarmCPU	RWT(C)	GENE-4796_109	7D	575863587	3.05432	NA
FarmCPU	RWT(S)	IAAV3905	1B	396531147	3.07404	NA
FarmCPU	RWT(S)	wsnp_Ex_c8625_14468525	1B	553017501	3.07008	NA
FarmCPU	RWT(S)	wsnp_Ex_c34303_42642389	2B	777514133	3.94417	NA
FarmCPU	RWT(S)	CAP7_c16_483	2B	777384902	3.33634	NA
FarmCPU	RWT(S)	IACX5935	2D	114045164	3.09482	NA
FarmCPU	RWT(S)	BobWhite_c162_145	4B	13977166	3.78921	NA
FarmCPU	RWT(S)	Excalibur_c18318_701	4B	12528874	3.39734	NA
FarmCPU	RWT(S)	wsnp_Ex_c18318_27140346	4B	12529393	3.29958	NA
FarmCPU	RWT(S)	wsnp_Ra_c9755_16199734	4B	12528525	3.29958	NA
FarmCPU	RWT(S)	wsnp_Ra_c9755_16200944	4B	12530765	3.29958	NA
FarmCPU	RWT(S)	Excalibur_c8030_2139	5A	567526679	5.35853	NA
FarmCPU	RWT(S)	RAC875_rep_c107228_92	5A	567691316	5.09637	NA
FarmCPU	RWT(S)	Tdurum_contig60421_74	5A	567526989	5.06905	NA
FarmCPU	RWT(S)	Jagger_c8122_139	5A	569463780	3.91918	NA
FarmCPU	RWT(S)	BS00002799_51	5A	569469674	3.91918	NA
FarmCPU	RWT(S)	BS00022644_51	5A	569464087	3.72946	NA
FarmCPU	RWT(S)	BS00109396_51	5A	569456404	3.66652	NA
FarmCPU	RWT(S)	Kukri_c38748_174	5A	569452729	3.66652	NA
FarmCPU	RWT(S)	RFL_Contig1284_640	5A	564595426	3.31332	NA
FarmCPU	RWT(S)	IACX4951	5A	569469674	3.22695	NA
FarmCPU	RWT(S)	IAAV4104	5A	450206572	3.1895	NA
FarmCPU	RWT(S)	RFL_Contig379_355	5A	569655859	3.15022	NA
FarmCPU	RWT(S)	wsnp_Ex_c59520_60358626	5A	569546422	3.08535	NA
FarmCPU	RWT(S)	Kukri_c96249_58	5D	569285729	3.72946	NA
FarmCPU	RWT(S)	CAP11_c1048_99	7A	206936003	3.08631	NA
FarmCPU	SLT(C)	Kukri_rep_c89183_282	3A	8686047	3.49075	NA
FarmCPU	SLT(C)	TA003589-0518	3A	8865643	3.20366	NA
FarmCPU	SLT(C)	RAC875_c32792_231	3A	501108076	3.09904	NA
FarmCPU	SLT(C)	BS00021943_51	3B	69352897	4.2321	NA
FarmCPU	SLT(C)	BobWhite_c5095_634	3B	417215204	3.95255	NA
FarmCPU	SLT(C)	Excalibur_c44713_137	3B	417502511	3.95255	NA
FarmCPU	SLT(C)	BS00049008_51	3B	542551792	3.88651	NA
FarmCPU	SLT(C)	IACX3190	3B	543842633	3.88651	NA
FarmCPU	SLT(C)	wsnp_JD_rep_c63654_40605158	3B	544110747	3.88651	NA
FarmCPU	SLT(C)	BS00043664_51	3B	543885050	3.88651	NA
FarmCPU	SLT(C)	BS00089954_51	3B	543718678	3.88651	NA
FarmCPU	SLT(C)	Kukri_c15603_1116	3B	544110747	3.88651	NA
FarmCPU	SLT(C)	RAC875_c11254_79	3B	543722423	3.88651	NA
FarmCPU	SLT(C)	BS00022072_51	3B	69359638	3.84456	NA
FarmCPU	SLT(C)	RAC875_c87788_155	3B	544819031	3.84424	NA
FarmCPU	SLT(C)	IACX11287	3B	542735314	3.64826	NA
FarmCPU	SLT(C)	BS00073825_51	3B	499175733	3.40936	NA
FarmCPU	SLT(C)	wsnp_Ex_c238_460841	3B	507501742	3.40593	NA
FarmCPU	SLT(C)	Kukri_c4310_489	3B	418215546	3.22669	NA
FarmCPU	SLT(C)	BobWhite_c1196_297	3B	491520037	3.16831	NA
FarmCPU	SLT(C)	BobWhite_rep_c50457_813	3B	507301016	3.14099	NA
FarmCPU	SLT(C)	Ra_c4096_921	3B	511072436	3.10763	NA
FarmCPU	SLT(C)	BS00052423_51	3B	510000893	3.10763	NA
FarmCPU	SLT(C)	BS00099331_51	3B	511072296	3.10763	NA
FarmCPU	SLT(C)	RFL_Contig5682_86	3B	510000802	3.10763	NA
FarmCPU	SLT(C)	RAC875_c11254_739	3B	543718849	3.10176	NA
FarmCPU	SLT(C)	wsnp_CAP11_rep_c8708_3760250	3B	507299832	3.09904	NA
FarmCPU	SLT(C)	BS00099327_51	3B	392055901	3.09007	NA
FarmCPU	SLT(C)	BobWhite_rep_c63085_120	3B	66581492	3.05304	NA
FarmCPU	SLT(C)	BS00077528_51	3B	66864981	3.05304	NA
FarmCPU	SLT(C)	Excalibur_c41752_392	3B	493650776	3.00047	NA
FarmCPU	SLT(C)	Kukri_c12563_52	4A	605732894	4.40012	NA
FarmCPU	SLT(C)	wsnp_Ex_c12812_20324622	4A	605731006	3.94934	NA
FarmCPU	SLT(C)	RAC875_c51971_428	4A	605731006	3.07147	NA
FarmCPU	SLT(C)	RAC875_rep_c116931_126	5A	552527355	3.06975	NA
FarmCPU	SLT(S)	Kukri_c12563_52	4A	605732894	4.23284	NA
FarmCPU	SLT(S)	wsnp_Ex_c12812_20324622	4A	605731006	3.37226	NA
FarmCPU	SLT(S)	RAC875_c1817_950	7A	316021164	3.06884	NA
FarmCPU	SWT(C)	Tdurum_contig68677_480	4B	18162529	3.38325	NA
FarmCPU	SWT(C)	Tdurum_contig68677_611	4B	18162660	3.38325	NA
FarmCPU	SWT(C)	Tdurum_contig46867_658	4B	7037891	3.30011	NA
FarmCPU	SWT(C)	Excalibur_c49061_138	4B	7038414	3.23807	NA
FarmCPU	SWT(C)	Kukri_c80544_61	4B	18090964	3.18716	NA
FarmCPU	SWT(C)	BobWhite_c30050_125	4B	17850788	3.18716	NA
FarmCPU	SWT(C)	Excalibur_c46878_419	4B	1782490	3.07175	NA
FarmCPU	SWT(C)	Excalibur_c16326_399	5A	131315575	3.01059	NA
FarmCPU	SWT(C)	IAAV1838	5A	130537613	3.01059	NA
FarmCPU	SWT(C)	wsnp_Ex_c3817_6937184	5B	429621812	3.4944	NA
FarmCPU	SWT(C)	Kukri_c31961_630	5B	281675472	3.43482	NA
FarmCPU	SWT(C)	wsnp_Ex_c39535_46808105	5B	279097660	3.43482	NA
FarmCPU	SWT(C)	wsnp_Ku_c99567_87349060	5B	279305011	3.4074	NA
FarmCPU	SWT(C)	wsnp_BE443187B_Ta_2_1	5B	410531975	3.3602	NA
FarmCPU	SWT(C)	BobWhite_c28958_178	5B	287797121	3.20631	NA
FarmCPU	SWT(C)	wsnp_Ex_c65091_63634826	5B	281639985	3.20631	NA
FarmCPU	SWT(C)	tplb0050e20_730	5B	281634772	3.20631	NA
FarmCPU	SWT(C)	Ra_c105911_407	5B	315610173	3.12727	NA
FarmCPU	SWT(C)	Kukri_rep_c68645_631	5B	316371635	3.10532	NA
FarmCPU	SWT(C)	Kukri_c40734_179	5B	278106805	3.09545	NA
FarmCPU	SWT(C)	BS00064891_51	5B	326912909	3.05758	NA
FarmCPU	SWT(C)	BS00045740_51	5B	123760296	3.01059	NA
FarmCPU	SWT(C)	CAP8_rep_c5411_249	5B	123755378	3.01059	NA
FarmCPU	SWT(C)	IAAV4269	5B	130910684	3.01059	NA
FarmCPU	SWT(C)	Kukri_c27207_1662	5B	130726099	3.01059	NA
FarmCPU	SWT(C)	RAC875_rep_c73697_663	5B	132287491	3.01059	NA
FarmCPU	SWT(C)	wsnp_BE445181B_Ta_2_1	5B	132285049	3.01059	NA
FarmCPU	SWT(C)	wsnp_Ex_c13386_21097743	5B	133592247	3.01059	NA
FarmCPU	SWT(C)	wsnp_Ex_c13386_21098430	5B	133593844	3.01059	NA
FarmCPU	SWT(C)	wsnp_Ex_c18413_27247064	5B	133595184	3.01059	NA
FarmCPU	SWT(C)	wsnp_Ex_rep_c102297_87495486	5B	136046183	3.01059	NA
FarmCPU	SWT(C)	wsnp_Ku_c11988_19476255	5B	130396126	3.01059	NA
FarmCPU	SWT(C)	IACX3026	5B	138346617	3.01059	NA
FarmCPU	SWT(C)	Kukri_rep_c106832_353	5B	133595184	3.01059	NA
FarmCPU	SWT(C)	wsnp_CAP7_c10376_4586373	5B	139353173	3.01059	NA
FarmCPU	SWT(C)	wsnp_Ex_c14549_22577209	5B	123755378	3.01059	NA
FarmCPU	SWT(C)	wsnp_Ex_c18413_27247408	5B	133594500	3.01059	NA
FarmCPU	SWT(C)	wsnp_Ex_rep_c69401_68339012	5B	132287491	3.01059	NA
FarmCPU	SWT(C)	wsnp_Ku_c6765_11767282	5B	130914061	3.01059	NA
FarmCPU	SWT(C)	wsnp_BE497820B_Ta_2_2	5D	411930563	3.02957	NA
FarmCPU	SWT(C)	RAC875_c4438_419	7A	451493021	3.41123	NA
FarmCPU	SWT(C)	wsnp_Ra_rep_c105976_89839782	7A	219293953	3.11152	NA
FarmCPU	SWT(C)	Kukri_c36710_1007	7A	178400786	3.03553	NA
FarmCPU	SWT(S)	wsnp_Ra_c11594_18777085	1A	530236430	3.05083	NA
FarmCPU	SWT(S)	Tdurum_contig44328_448	2A	17779369	3.02243	NA
FarmCPU	SWT(S)	Ku_c12447_2002	2B	703976259	4.68403	NA
FarmCPU	SWT(S)	Excalibur_c80601_278	2B	713676010	4.31515	NA
FarmCPU	SWT(S)	Excalibur_c27629_473	2B	714132936	4.22621	NA
FarmCPU	SWT(S)	wsnp_Ex_c9025_15039930	2B	700208672	3.73031	NA
FarmCPU	SWT(S)	wsnp_Ex_c942_1806632	2B	700207481	3.73031	NA
FarmCPU	SWT(S)	Excalibur_c1140_1044	2B	584250260	3.63314	NA
FarmCPU	SWT(S)	Ra_c13298_783	2B	732344504	3.58798	NA
FarmCPU	SWT(S)	IAAV3100	2B	715028611	3.48096	NA
FarmCPU	SWT(S)	wsnp_Ex_c24135_33382521	2B	715030098	3.48096	NA
FarmCPU	SWT(S)	wsnp_Ex_c28627_37743031	2B	715029293	3.41571	NA
FarmCPU	SWT(S)	RAC875_c10132_462	2B	700208672	3.36171	NA
FarmCPU	SWT(S)	BS00022805_51	2B	745719282	3.2776	NA
FarmCPU	SWT(S)	Excalibur_c42248_663	2B	6715740	3.27705	NA
FarmCPU	SWT(S)	IAAV3067	2B	699173434	3.26884	NA
FarmCPU	SWT(S)	IACX5941	2B	712600539	3.26154	NA
FarmCPU	SWT(S)	Kukri_c40621_513	2B	538281347	3.20181	NA
FarmCPU	SWT(S)	BobWhite_c47357_535	2B	698968757	3.19123	NA
FarmCPU	SWT(S)	Excalibur_c2819_2310	2B	698963683	3.19123	NA
FarmCPU	SWT(S)	RAC875_c103094_120	2B	698303834	3.19123	NA
FarmCPU	SWT(S)	BobWhite_c2521_117	2B	699106309	3.19123	NA
FarmCPU	SWT(S)	Excalibur_c2819_1773	2B	698964448	3.19123	NA
FarmCPU	SWT(S)	RAC875_c4465_549	2B	699108736	3.19123	NA
FarmCPU	SWT(S)	Kukri_c834_259	2B	698968658	3.16349	NA
FarmCPU	SWT(S)	RAC875_c20093_318	2B	580193706	3.14008	NA
FarmCPU	SWT(S)	BobWhite_c38001_528	2B	589496498	3.09302	NA
FarmCPU	SWT(S)	Excalibur_c80601_308	2B	713676040	3.0592	NA
FarmCPU	SWT(S)	Excalibur_c80601_83	2B	713675815	3.0592	NA
FarmCPU	SWT(S)	Kukri_c2343_108	2B	699108379	3.03238	NA
FarmCPU	SWT(S)	RAC875_c4465_81	2B	699109204	3.03238	NA
FarmCPU	SWT(S)	wsnp_Ex_c2203_4129271	2B	699108379	3.03238	NA
FarmCPU	SWT(S)	wsnp_Ex_c2203_4130096	2B	699109204	3.03238	NA
FarmCPU	SWT(S)	BobWhite_c2371_520	2B	580240396	3.01564	NA
FarmCPU	SWT(S)	BobWhite_c4831_490	2B	580194138	3.01564	NA
FarmCPU	SWT(S)	BS00111016_51	7A	708139129	3.13095	NA
FarmCPU	SWT(S)	wsnp_Ku_c5693_10079343	7A	708143347	3.13095	NA
FarmCPU	SWT(S)	wsnp_JD_c5861_7018974	7A	708139129	3.13095	NA
BLINK	CL(C)	Excalibur_c58520_78	5B	27136067	3.79852	NA
BLINK	CL(C)	BS00089078_51	5D	549579101	3.78624	NA
BLINK	CL(C)	Ku_c45387_733	5D	549576055	3.63479	NA
BLINK	CL(C)	Kukri_c45387_380	5D	549577116	3.63479	NA
BLINK	CL(C)	D_contig21184_313	5D	549578397	3.63479	NA
BLINK	CL(C)	BS00022688_51	5D	548879230	3.10225	NA
BLINK	CL(C)	IAAV5570	5D	701151966	3.072	NA
BLINK	CL(C)	RAC875_c7123_1703	7B	606351764	3.48704	NA
BLINK	CL(S)	Kukri_c44_1704	2B	89312335	3.1973	NA
BLINK	CL(S)	RAC875_c6751_609	2B	89308426	3.1973	NA
BLINK	CL(S)	RAC875_rep_c99492_65	2B	89305600	3.1973	NA
BLINK	CL(S)	Kukri_c44_1476	2B	89313009	3.1973	NA
BLINK	CL(S)	wsnp_Ex_c2171_4073721	5A	708442201	3.13244	NA
BLINK	CL(S)	Tdurum_contig49841_618	5B	38166746	4.96257	NA
BLINK	CL(S)	wsnp_Ex_c5155_9140608	5B	558625487	3.83107	NA
BLINK	CL(S)	BS00068805_51	5B	551499538	3.26166	NA
BLINK	CL(S)	Tdurum_contig11439_387	5B	452563215	3.13252	NA
BLINK	CL(S)	Excalibur_c12996_775	7A	577754468	3.82563	NA
BLINK	CL(S)	wsnp_CAP7_c949_486485	7A	617577406	3.68303	NA
BLINK	CL(S)	IAAV3084	7A	565909309	3.61888	NA
BLINK	CL(S)	wsnp_Ex_c7833_13327323	7A	520830147	3.38923	NA
BLINK	CL(S)	BS00022541_51	7A	610932954	3.38159	NA
BLINK	CL(S)	BS00022747_51	7A	610929716	3.38159	NA
BLINK	CL(S)	wsnp_RFL_Contig1510_707132	7A	519966403	3.36108	NA
BLINK	CL(S)	BS00075525_51	7A	603568401	3.35975	NA
BLINK	CL(S)	BS00070857_51	7A	617578383	3.24907	NA
BLINK	CL(S)	wsnp_BF474379A_Ta_2_1	7A	581374902	3.24102	NA
BLINK	CL(S)	BobWhite_c47283_127	7A	612990584	3.15352	NA
BLINK	CL(S)	Tdurum_contig62357_527	7A	611493830	3.12895	NA
BLINK	CL(S)	BS00035807_51	7A	602233090	3.10761	NA
BLINK	CL(S)	BS00109319_51	7A	617690375	3.09407	NA
BLINK	CL(S)	wsnp_Ex_c38326_45883440	7A	610934198	3.0591	NA
BLINK	CL(S)	BobWhite_c4399_447	7A	608397845	3.00329	NA
BLINK	CL(S)	CAP12_c194_402	7B	742463519	3.33221	NA
BLINK	RLT(C)	BS00061974_51	2B	20077125	3.1256	NA
BLINK	RLT(C)	TA003865-0902	2B	20076011	3.1256	NA
BLINK	RLT(C)	BS00049032_51	3A	25946939	3.28936	NA
BLINK	RLT(C)	Kukri_c4030_896	3A	1272009	3.0275	NA
BLINK	RLT(C)	BS00021943_51	3B	69352897	3.37116	NA
BLINK	RLT(C)	BS00022072_51	3B	69359638	3.27004	NA
BLINK	RLT(C)	wsnp_Ex_c12812_20324622	4A	605731006	3.33443	NA
BLINK	RLT(C)	wsnp_CAP11_rep_c4066_1921894	7A	32630187	3.59571	NA
BLINK	RLT(C)	Kukri_c19696_60	7A	652692209	3.02627	NA
BLINK	RLT(S)	RAC875_c57889_55	2A	10587192	3.62162	NA
BLINK	RLT(S)	Excalibur_c12980_2621	2A	7545148	3.27517	NA
BLINK	RLT(S)	Excalibur_c21051_515	3A	624831881	3.66417	NA
BLINK	RLT(S)	BS00021943_51	3B	69352897	4.03292	NA
BLINK	RLT(S)	BS00022072_51	3B	69359638	3.37897	NA
BLINK	RLT(S)	Ku_c61_917	4A	734000492	3.60772	NA
BLINK	RLT(S)	BS00081698_51	4A	733696236	3.11755	NA
BLINK	RLT(S)	RAC875_c1817_950	7A	316021164	3.67287	NA
BLINK	RLT(S)	Excalibur_c20450_230	7A	329481005	3.15743	NA
BLINK	RLT(S)	wsnp_Ex_c10988_17836981	7A	360336281	3.15743	NA
BLINK	RLT(S)	BobWhite_c1215_240	7A	664471856	3.08814	NA
BLINK	RLT(S)	RAC875_c37085_317	7A	670245171	3.03871	NA
BLINK	RWT(C)	BS00022514_51	1A	586951988	3.03593	NA
BLINK	RWT(C)	Kukri_c44500_315	1A	586952125	3.03593	NA
BLINK	RWT(C)	wsnp_Ex_rep_c69816_68774416	3A	45598968	3.35319	NA
BLINK	RWT(C)	wsnp_Ku_c10362_17156084	3A	12781485	3.18929	NA
BLINK	RWT(C)	wsnp_Ku_c30545_40369365	3A	363458708	3.06917	NA
BLINK	RWT(C)	Excalibur_rep_c103091_266	3A	79381552	3.00975	NA
BLINK	RWT(C)	Excalibur_c46878_419	4B	1782490	3.03431	NA
BLINK	RWT(C)	Kukri_c19696_60	7A	652692209	4.31695	NA
BLINK	RWT(C)	RAC875_c35723_106	7A	657716753	3.11239	NA
BLINK	RWT(C)	BS00103846_51	7A	646956140	3.01104	NA
BLINK	RWT(C)	D_contig25144_46	7D	13295308	3.42669	NA
BLINK	RWT(C)	Kukri_c25055_257	7D	15696347	3.21842	NA
BLINK	RWT(C)	GENE-4796_109	7D	575863587	3.05432	NA
BLINK	RWT(S)	IAAV3905	1B	396531147	3.07404	NA
BLINK	RWT(S)	wsnp_Ex_c8625_14468525	1B	553017501	3.07008	NA
BLINK	RWT(S)	wsnp_Ex_c34303_42642389	2B	777514133	3.94417	NA
BLINK	RWT(S)	CAP7_c16_483	2B	777384902	3.33634	NA
BLINK	RWT(S)	IACX5935	2D	114045164	3.09482	NA
BLINK	RWT(S)	BobWhite_c162_145	4B	13977166	3.78921	NA
BLINK	RWT(S)	Excalibur_c18318_701	4B	12528874	3.39734	NA
BLINK	RWT(S)	wsnp_Ex_c18318_27140346	4B	12529393	3.29958	NA
BLINK	RWT(S)	wsnp_Ra_c9755_16199734	4B	12528525	3.29958	NA
BLINK	RWT(S)	wsnp_Ra_c9755_16200944	4B	12530765	3.29958	NA
BLINK	RWT(S)	Excalibur_c8030_2139	5A	567526679	5.35853	NA
BLINK	RWT(S)	RAC875_rep_c107228_92	5A	567691316	5.09637	NA
BLINK	RWT(S)	Tdurum_contig60421_74	5A	567526989	5.06905	NA
BLINK	RWT(S)	Jagger_c8122_139	5A	569463780	3.91918	NA
BLINK	RWT(S)	BS00002799_51	5A	569469674	3.91918	NA
BLINK	RWT(S)	BS00022644_51	5A	569464087	3.72946	NA
BLINK	RWT(S)	BS00109396_51	5A	569456404	3.66652	NA
BLINK	RWT(S)	Kukri_c38748_174	5A	569452729	3.66652	NA
BLINK	RWT(S)	RFL_Contig1284_640	5A	564595426	3.31332	NA
BLINK	RWT(S)	IACX4951	5A	569469674	3.22695	NA
BLINK	RWT(S)	IAAV4104	5A	450206572	3.1895	NA
BLINK	RWT(S)	RFL_Contig379_355	5A	569655859	3.15022	NA
BLINK	RWT(S)	wsnp_Ex_c59520_60358626	5A	569546422	3.08535	NA
BLINK	RWT(S)	Kukri_c96249_58	5D	569285729	3.72946	NA
BLINK	RWT(S)	CAP11_c1048_99	7A	206936003	3.08631	NA
BLINK	SLT(C)	Kukri_rep_c89183_282	3A	8686047	3.49075	NA
BLINK	SLT(C)	TA003589-0518	3A	8865643	3.20366	NA
BLINK	SLT(C)	RAC875_c32792_231	3A	501108076	3.09904	NA
BLINK	SLT(C)	BS00021943_51	3B	69352897	4.2321	NA
BLINK	SLT(C)	BobWhite_c5095_634	3B	417215204	3.95255	NA
BLINK	SLT(C)	Excalibur_c44713_137	3B	417502511	3.95255	NA
BLINK	SLT(C)	BS00049008_51	3B	542551792	3.88651	NA
BLINK	SLT(C)	IACX3190	3B	543842633	3.88651	NA
BLINK	SLT(C)	wsnp_JD_rep_c63654_40605158	3B	544110747	3.88651	NA
BLINK	SLT(C)	BS00043664_51	3B	543885050	3.88651	NA
BLINK	SLT(C)	BS00089954_51	3B	543718678	3.88651	NA
BLINK	SLT(C)	Kukri_c15603_1116	3B	544110747	3.88651	NA
BLINK	SLT(C)	RAC875_c11254_79	3B	543722423	3.88651	NA
BLINK	SLT(C)	BS00022072_51	3B	69359638	3.84456	NA
BLINK	SLT(C)	RAC875_c87788_155	3B	544819031	3.84424	NA
BLINK	SLT(C)	IACX11287	3B	542735314	3.64826	NA
BLINK	SLT(C)	BS00073825_51	3B	499175733	3.40936	NA
BLINK	SLT(C)	wsnp_Ex_c238_460841	3B	507501742	3.40593	NA
BLINK	SLT(C)	Kukri_c4310_489	3B	418215546	3.22669	NA
BLINK	SLT(C)	BobWhite_c1196_297	3B	491520037	3.16831	NA
BLINK	SLT(C)	BobWhite_rep_c50457_813	3B	507301016	3.14099	NA
BLINK	SLT(C)	Ra_c4096_921	3B	511072436	3.10763	NA
BLINK	SLT(C)	BS00052423_51	3B	510000893	3.10763	NA
BLINK	SLT(C)	BS00099331_51	3B	511072296	3.10763	NA
BLINK	SLT(C)	RFL_Contig5682_86	3B	510000802	3.10763	NA
BLINK	SLT(C)	RAC875_c11254_739	3B	543718849	3.10176	NA
BLINK	SLT(C)	wsnp_CAP11_rep_c8708_3760250	3B	507299832	3.09904	NA
BLINK	SLT(C)	BS00099327_51	3B	392055901	3.09007	NA
BLINK	SLT(C)	BobWhite_rep_c63085_120	3B	66581492	3.05304	NA
BLINK	SLT(C)	BS00077528_51	3B	66864981	3.05304	NA
BLINK	SLT(C)	Excalibur_c41752_392	3B	493650776	3.00047	NA
BLINK	SLT(C)	Kukri_c12563_52	4A	605732894	4.40012	NA
BLINK	SLT(C)	wsnp_Ex_c12812_20324622	4A	605731006	3.94934	NA
BLINK	SLT(C)	RAC875_c51971_428	4A	605731006	3.07147	NA
BLINK	SLT(C)	RAC875_rep_c116931_126	5A	552527355	3.06975	NA
BLINK	SLT(S)	Kukri_c12563_52	4A	605732894	4.23284	NA
BLINK	SLT(S)	wsnp_Ex_c12812_20324622	4A	605731006	3.37226	NA
BLINK	SLT(S)	RAC875_c1817_950	7A	316021164	3.06884	NA
BLINK	SWT(C)	Tdurum_contig68677_480	4B	18162529	3.38325	NA
BLINK	SWT(C)	Tdurum_contig68677_611	4B	18162660	3.38325	NA
BLINK	SWT(C)	Tdurum_contig46867_658	4B	7037891	3.30011	NA
BLINK	SWT(C)	Excalibur_c49061_138	4B	7038414	3.23807	NA
BLINK	SWT(C)	Kukri_c80544_61	4B	18090964	3.18716	NA
BLINK	SWT(C)	BobWhite_c30050_125	4B	17850788	3.18716	NA
BLINK	SWT(C)	Excalibur_c46878_419	4B	1782490	3.07175	NA
BLINK	SWT(C)	Excalibur_c16326_399	5A	131315575	3.01059	NA
BLINK	SWT(C)	IAAV1838	5A	130537613	3.01059	NA
BLINK	SWT(C)	wsnp_Ex_c3817_6937184	5B	429621812	3.4944	NA
BLINK	SWT(C)	Kukri_c31961_630	5B	281675472	3.43482	NA
BLINK	SWT(C)	wsnp_Ex_c39535_46808105	5B	279097660	3.43482	NA
BLINK	SWT(C)	wsnp_Ku_c99567_87349060	5B	279305011	3.4074	NA
BLINK	SWT(C)	wsnp_BE443187B_Ta_2_1	5B	410531975	3.3602	NA
BLINK	SWT(C)	BobWhite_c28958_178	5B	287797121	3.20631	NA
BLINK	SWT(C)	wsnp_Ex_c65091_63634826	5B	281639985	3.20631	NA
BLINK	SWT(C)	tplb0050e20_730	5B	281634772	3.20631	NA
BLINK	SWT(C)	Ra_c105911_407	5B	315610173	3.12727	NA
BLINK	SWT(C)	Kukri_rep_c68645_631	5B	316371635	3.10532	NA
BLINK	SWT(C)	Kukri_c40734_179	5B	278106805	3.09545	NA
BLINK	SWT(C)	BS00064891_51	5B	326912909	3.05758	NA
BLINK	SWT(C)	BS00045740_51	5B	123760296	3.01059	NA
BLINK	SWT(C)	CAP8_rep_c5411_249	5B	123755378	3.01059	NA
BLINK	SWT(C)	IAAV4269	5B	130910684	3.01059	NA
BLINK	SWT(C)	Kukri_c27207_1662	5B	130726099	3.01059	NA
BLINK	SWT(C)	RAC875_rep_c73697_663	5B	132287491	3.01059	NA
BLINK	SWT(C)	wsnp_BE445181B_Ta_2_1	5B	132285049	3.01059	NA
BLINK	SWT(C)	wsnp_Ex_c13386_21097743	5B	133592247	3.01059	NA
BLINK	SWT(C)	wsnp_Ex_c13386_21098430	5B	133593844	3.01059	NA
BLINK	SWT(C)	wsnp_Ex_c18413_27247064	5B	133595184	3.01059	NA
BLINK	SWT(C)	wsnp_Ex_rep_c102297_87495486	5B	136046183	3.01059	NA
BLINK	SWT(C)	wsnp_Ku_c11988_19476255	5B	130396126	3.01059	NA
BLINK	SWT(C)	IACX3026	5B	138346617	3.01059	NA
BLINK	SWT(C)	Kukri_rep_c106832_353	5B	133595184	3.01059	NA
BLINK	SWT(C)	wsnp_CAP7_c10376_4586373	5B	139353173	3.01059	NA
BLINK	SWT(C)	wsnp_Ex_c14549_22577209	5B	123755378	3.01059	NA
BLINK	SWT(C)	wsnp_Ex_c18413_27247408	5B	133594500	3.01059	NA
BLINK	SWT(C)	wsnp_Ex_rep_c69401_68339012	5B	132287491	3.01059	NA
BLINK	SWT(C)	wsnp_Ku_c6765_11767282	5B	130914061	3.01059	NA
BLINK	SWT(C)	wsnp_BE497820B_Ta_2_2	5D	411930563	3.02957	NA
BLINK	SWT(C)	RAC875_c4438_419	7A	451493021	3.41123	NA
BLINK	SWT(C)	wsnp_Ra_rep_c105976_89839782	7A	219293953	3.11152	NA
BLINK	SWT(C)	Kukri_c36710_1007	7A	178400786	3.03553	NA
BLINK	SWT(S)	wsnp_Ra_c11594_18777085	1A	530236430	3.05083	NA
BLINK	SWT(S)	Tdurum_contig44328_448	2A	17779369	3.02243	NA
BLINK	SWT(S)	Ku_c12447_2002	2B	703976259	4.68403	NA
BLINK	SWT(S)	Excalibur_c80601_278	2B	713676010	4.31515	NA
BLINK	SWT(S)	Excalibur_c27629_473	2B	714132936	4.22621	NA
BLINK	SWT(S)	wsnp_Ex_c9025_15039930	2B	700208672	3.73031	NA
BLINK	SWT(S)	wsnp_Ex_c942_1806632	2B	700207481	3.73031	NA
BLINK	SWT(S)	Excalibur_c1140_1044	2B	584250260	3.63314	NA
BLINK	SWT(S)	Ra_c13298_783	2B	732344504	3.58798	NA
BLINK	SWT(S)	IAAV3100	2B	715028611	3.48096	NA
BLINK	SWT(S)	wsnp_Ex_c24135_33382521	2B	715030098	3.48096	NA
BLINK	SWT(S)	wsnp_Ex_c28627_37743031	2B	715029293	3.41571	NA
BLINK	SWT(S)	RAC875_c10132_462	2B	700208672	3.36171	NA
BLINK	SWT(S)	BS00022805_51	2B	745719282	3.2776	NA
BLINK	SWT(S)	Excalibur_c42248_663	2B	6715740	3.27705	NA
BLINK	SWT(S)	IAAV3067	2B	699173434	3.26884	NA
BLINK	SWT(S)	IACX5941	2B	712600539	3.26154	NA
BLINK	SWT(S)	Kukri_c40621_513	2B	538281347	3.20181	NA
BLINK	SWT(S)	BobWhite_c47357_535	2B	698968757	3.19123	NA
BLINK	SWT(S)	Excalibur_c2819_2310	2B	698963683	3.19123	NA
BLINK	SWT(S)	RAC875_c103094_120	2B	698303834	3.19123	NA
BLINK	SWT(S)	BobWhite_c2521_117	2B	699106309	3.19123	NA
BLINK	SWT(S)	Excalibur_c2819_1773	2B	698964448	3.19123	NA
BLINK	SWT(S)	RAC875_c4465_549	2B	699108736	3.19123	NA
BLINK	SWT(S)	Kukri_c834_259	2B	698968658	3.16349	NA
BLINK	SWT(S)	RAC875_c20093_318	2B	580193706	3.14008	NA
BLINK	SWT(S)	BobWhite_c38001_528	2B	589496498	3.09302	NA
BLINK	SWT(S)	Excalibur_c80601_308	2B	713676040	3.0592	NA
BLINK	SWT(S)	Excalibur_c80601_83	2B	713675815	3.0592	NA
BLINK	SWT(S)	Kukri_c2343_108	2B	699108379	3.03238	NA
BLINK	SWT(S)	RAC875_c4465_81	2B	699109204	3.03238	NA
BLINK	SWT(S)	wsnp_Ex_c2203_4129271	2B	699108379	3.03238	NA
BLINK	SWT(S)	wsnp_Ex_c2203_4130096	2B	699109204	3.03238	NA
BLINK	SWT(S)	BobWhite_c2371_520	2B	580240396	3.01564	NA
BLINK	SWT(S)	BobWhite_c4831_490	2B	580194138	3.01564	NA
BLINK	SWT(S)	BS00111016_51	7A	708139129	3.13095	NA
BLINK	SWT(S)	wsnp_Ku_c5693_10079343	7A	708143347	3.13095	NA
BLINK	SWT(S)	wsnp_JD_c5861_7018974	7A	708139129	3.13095	NA

## Sheet: Supplementary Table 3
Supplementary Table 3: MTAs identified in field experiment conducted at BHU, Varanasi under control and water deficit conditions
Model	Traits	Location	SNP	Chromosome	Position	-log10(P)	Rsquare.of.Model.with.SNP
MLM	CTDGF(C)	Varanasi	BobWhite_c18540_351	2B	570948481	3.22144	0.106305
MLM	CTDGF(C)	Varanasi	Excalibur_c1310_414	7A	20311005	3.28011	0.107664
MLM	CTDGF(C)	Varanasi	BS00002974_51	7A	21353301	4.01728	0.125021
MLM	CTDGF(S)	Varanasi	Tdurum_contig85466_170	1A	569466000	3.09053	0.0871756
MLM	CTDGF(S)	Varanasi	CAP12_c8163_118	1A	569466040	3.18783	0.089458
MLM	CTDGF(S)	Varanasi	wsnp_Ex_c18499_27344859	1A	576896852	3.04762	0.0861726
MLM	CTDGF(S)	Varanasi	Kukri_c46526_103	5D	454111197	3.3554	0.0934121
MLM	CTDGF(S)	Varanasi	Tdurum_contig51566_561	6A	600276062	3.09106	0.0871882
MLM	CTDH(C)	Varanasi	GENE-4528_455	7B	709611417	3.05631	0.095856
MLM	CTDH(S)	Varanasi	Tdurum_contig10380_278	2B	544879739	3.59163	0.104396
MLM	CTDH(S)	Varanasi	Tdurum_contig10380_87	2B	651358139	3.04901	0.0916417
MLM	CTDM(C)	Varanasi	RAC875_c102343_204	1A	534271958	3.04996	0.0567793
MLM	CTDM(C)	Varanasi	RAC875_c36089_179	1A	573333368	3.06264	0.0570851
MLM	CTDM(S)	Varanasi	wsnp_Ku_c13952_22097895	1B	494149323	3.35925	0.124969
MLM	CTDM(S)	Varanasi	wsnp_Ku_c13952_22097856	1B	494149362	3.35154	0.124793
MLM	CTDM(S)	Varanasi	BS00027006_51	1B	687720416	3.0915	0.118883
MLM	CTDM(S)	Varanasi	Excalibur_rep_c103091_266	3A	79381552	3.41024	0.126137
MLM	CTDM(S)	Varanasi	BS00022148_51	3A	106435192	3.36814	0.125173
MLM	CTDM(S)	Varanasi	wsnp_Ex_c1141_2191485	3A	106435192	3.16102	0.120456
MLM	CTDM(S)	Varanasi	IAAV4781	3A	107738831	3.39226	0.125725
MLM	CTDM(S)	Varanasi	wsnp_Ku_c933_1913402	5A	78967534	3.0668	0.118326
MLM	CTDM(S)	Varanasi	Excalibur_rep_c69282_651	5A	101700367	3.0273	0.117435
MLM	CTDM(S)	Varanasi	CAP11_rep_c8279_82	7D	62952351	3.14516	0.120097
MLM	DH(C)	Varanasi	RAC875_c58159_989	3B	569425136	3.29694	0.0890689
MLM	DH(C)	Varanasi	wsnp_JD_c9040_9947841	7B	157683079	3.31327	0.0894559
MLM	DH(C)	Varanasi	Kukri_c13040_323	7B	161652212	3.29443	0.0890092
MLM	DH(C)	Varanasi	wsnp_Ex_c1790_3378771	7B	166774550	3.04256	0.0830745
MLM	DH(C)	Varanasi	RFL_Contig1599_906	7B	167686707	3.59083	0.0960789
MLM	DH(C)	Varanasi	wsnp_Ex_c4408_7939986	7B	168319401	3.29443	0.0890092
MLM	DH(C)	Varanasi	wsnp_Ex_c14248_22204549	7B	169469340	3.45279	0.0927754
MLM	DH(C)	Varanasi	wsnp_Ex_c12535_19963035	7B	173060950	3.4879	0.0936137
MLM	DH(C)	Varanasi	wsnp_Ku_c10939_17975681	7B	173061221	3.45279	0.0927754
MLM	DH(C)	Varanasi	wsnp_Ex_c25755_35018674	7B	173862506	3.45279	0.0927754
MLM	DH(C)	Varanasi	IAAV4126	7B	173863581	3.03767	0.0829599
MLM	DH(C)	Varanasi	BobWhite_c26689_85	7B	173866311	3.29393	0.0889976
MLM	DH(C)	Varanasi	wsnp_Ex_c26747_35974837	7B	174569884	3.45279	0.0927754
MLM	DH(C)	Varanasi	RAC875_c43108_1021	7B	174570807	3.02559	0.0826771
MLM	DH(C)	Varanasi	wsnp_Ex_c26747_35976442	7B	174571489	3.45279	0.0927754
MLM	DH(C)	Varanasi	tplb0046l06_716	7B	197304097	3.1574	0.0857718
MLM	DH(C)	Varanasi	CAP7_rep_c8696_241	7B	237389296	3.01542	0.0824392
MLM	DH(S)	Varanasi	Excalibur_c26042_260	2B	138117669	3.03827	0.0792635
MLM	DH(S)	Varanasi	Excalibur_c37239_916	2B	139342527	3.02781	0.0790178
MLM	DH(S)	Varanasi	Excalibur_c7897_600	4A	27462801	3.15896	0.0821098
MLM	DH(S)	Varanasi	BS00090866_51	4A	640249469	3.01449	0.0787046
MLM	DH(S)	Varanasi	BS00081120_51	5A	35822927	3.11617	0.0810988
MLM	DH(S)	Varanasi	CAP7_c5481_96	5B	26950989	3.33833	0.086369
MLM	DH(S)	Varanasi	wsnp_CAP8_c1210_739429	5B	26950989	3.33833	0.086369
MLM	DH(S)	Varanasi	BS00022773_51	5B	27821030	4.057	0.103759
MLM	DH(S)	Varanasi	RFL_Contig1091_1538	5D	462988621	3.01286	0.0786664
MLM	DH(S)	Varanasi	IAAV1711	6B	18014663	2.99864	0.0783325
MLM	DH(S)	Varanasi	wsnp_BE404947B_Ta_2_12	6B	32330635	2.99864	0.0783325
MLM	DM(C)	Varanasi	Kukri_rep_c89128_138	1B	660528325	3.07479	0.0746705
MLM	DM(C)	Varanasi	BS00032039_51	1B	660528592	3.07479	0.0746705
MLM	DM(C)	Varanasi	wsnp_Ex_c48922_53681502	4B	613150470	3.16556	0.076826
MLM	DM(C)	Varanasi	wsnp_Ku_c21275_31007309	5A	565550180	3.33678	0.0809163
MLM	DM(C)	Varanasi	BobWhite_c40633_308	5A	570934273	3.18745	0.0773471
MLM	DM(S)	Varanasi	wsnp_Ex_c4612_8254533	1A	542438010	3.04479	0.0643092
MLM	DM(S)	Varanasi	BS00068391_51	1A	543634627	3.04479	0.0643092
MLM	DM(S)	Varanasi	tplb0059d21_1032	1A	544374255	3.01559	0.0636115
MLM	DM(S)	Varanasi	BS00065633_51	6A	526119486	3.0033	0.0633181
MLM	DM(S)	Varanasi	BS00010780_51	6A	533259295	3.0033	0.0633181
MLM	DM(S)	Varanasi	BS00022836_51	6A	534962059	3.14303	0.0666634
MLM	DM(S)	Varanasi	BobWhite_c2568_115	6A	535402702	3.01382	0.0635693
MLM	DM(S)	Varanasi	BS00087447_51	6A	535404390	3.14303	0.0666634
MLM	DM(S)	Varanasi	Ku_c9262_902	6A	546553031	3.25609	0.069386
MLM	DM(S)	Varanasi	wsnp_Ex_c48789_53586502	6A	550073974	3.2835	0.0700482
MLM	DM(S)	Varanasi	Tdurum_contig42858_1256	6A	550073974	3.17378	0.0674025
MLM	DM(S)	Varanasi	Tdurum_contig42858_1352	6A	550074156	3.2835	0.0700482
MLM	DM(S)	Varanasi	wsnp_Ex_c48789_53586406	6A	550074156	3.17378	0.0674025
MLM	DM(S)	Varanasi	RAC875_c29455_79	6A	550282493	3.2835	0.0700482
MLM	DM(S)	Varanasi	tplb0035a03_368	6A	550284054	3.2835	0.0700482
MLM	DM(S)	Varanasi	Ra_c11721_631	6A	550955585	3.17378	0.0674025
MLM	DM(S)	Varanasi	CAP7_rep_c5949_55	7A	709122554	3.03313	0.0640303
MLM	GY(C)	Varanasi	wsnp_Ex_rep_c102067_87314043	1A	541468767	3.0914	0.0722592
MLM	GY(C)	Varanasi	Tdurum_contig56158_60	1A	541631356	3.17551	0.0742639
MLM	GY(C)	Varanasi	RAC875_c12348_720	1A	541632726	3.0914	0.0722592
MLM	GY(C)	Varanasi	RFL_Contig5334_1969	1A	541991897	3.0914	0.0722592
MLM	GY(S)	Varanasi	Kukri_c46310_84	5B	1255171	3.59914	0.0817419
MLM	GY(S)	Varanasi	Kukri_c3734_400	5B	1255728	3.42451	0.0774972
MLM	GY(S)	Varanasi	Kukri_c3734_438	5B	1255766	3.42451	0.0774972
MLM	GY(S)	Varanasi	RAC875_rep_c105927_650	5B	1256449	3.42451	0.0774972
MLM	GY(S)	Varanasi	Excalibur_c86388_413	5B	1276270	3.25707	0.0734571
MLM	GY(S)	Varanasi	Kukri_c637_1679	5B	561796738	3.35944	0.0759237
MLM	GY(S)	Varanasi	Excalibur_c71602_420	5B	711582801	3.42451	0.0774972
MLM	GY(S)	Varanasi	Kukri_c637_827	5B	711701701	3.42451	0.0774972
MLM	GY(S)	Varanasi	Kukri_c637_517	5B	711702429	3.42451	0.0774972
MLM	GY(S)	Varanasi	wsnp_Ku_c16116_24914991	5B	712601810	3.42451	0.0774972
MLM	NDVIGF(C)	Varanasi	wsnp_Ex_c12223_19533198	2D	742814954	3.11373	0.099285
MLM	NDVIGF(C)	Varanasi	RAC875_c18090_752	4A	563754715	3.27025	0.102918
MLM	NDVIGF(C)	Varanasi	Kukri_c19216_123	4A	563759467	4.05998	0.121624
MLM	NDVIGF(C)	Varanasi	IAAV3132	4A	608608141	3.43693	0.106816
MLM	NDVIGF(C)	Varanasi	IAAV3480	4A	608832862	3.42286	0.106486
MLM	NDVIGF(C)	Varanasi	Tdurum_contig14947_611	4A	608834862	3.42286	0.106486
MLM	NDVIGF(C)	Varanasi	BS00030838_51	4A	608835056	3.65031	0.111846
MLM	NDVIGF(C)	Varanasi	wsnp_Ex_c16175_24619793	4A	609805169	3.28008	0.103148
MLM	NDVIGF(C)	Varanasi	wsnp_Ex_c16175_24620865	4A	609807040	3.263	0.10275
MLM	NDVIGF(C)	Varanasi	Ra_c23848_305	4A	610817260	3.04074	0.0975996
MLM	NDVIGF(C)	Varanasi	wsnp_Ku_c2317_4448102	4A	704725351	3.54029	0.109247
MLM	NDVIGF(C)	Varanasi	Excalibur_c8658_335	4A	706169400	3.29685	0.103538
MLM	NDVIGF(C)	Varanasi	Excalibur_c40202_114	4A	706306428	3.30244	0.103669
MLM	NDVIGF(S)	Varanasi	IAAV3695	1A	551322194	3.35362	0.0701576
MLM	NDVIH(S)	Varanasi	Jagger_rep_c10284_74	6A	614445720	3.17519	0.0721102
MLM	NDVIH(S)	Varanasi	RFL_Contig1060_2185	6A	613988966	3.10042	0.0703238
MLM	NDVIM(C)	Varanasi	wsnp_Ex_c12223_19533198	2D	742814954	3.04011	0.11101
MLM	NDVIM(C)	Varanasi	Kukri_c19216_123	4A	563759467	3.03573	0.110911
MLM	NDVIM(C)	Varanasi	Excalibur_c38701_537	5B	57375059	3.14714	0.113447
MLM	NDVIM(C)	Varanasi	wsnp_Ex_rep_c103024_88075650	5B	63362371	3.14714	0.113447
MLM	NDVIM(C)	Varanasi	wsnp_Ex_c5915_10378807	5B	63363412	3.23956	0.11556
MLM	NDVIM(C)	Varanasi	IAAV2507	5B	63363412	3.23956	0.11556
MLM	NDVIM(C)	Varanasi	Excalibur_c17843_812	5B	63468289	3.23956	0.11556
MLM	NDVIM(C)	Varanasi	Kukri_rep_c106665_549	5B	63470061	3.14714	0.113447
MLM	NDVIM(C)	Varanasi	BobWhite_c10954_467	5B	64732536	3.23663	0.115493
MLM	NDVIM(C)	Varanasi	BS00050709_51	5B	64733291	3.2937	0.116803
MLM	NDVIM(C)	Varanasi	Ku_c439_1308	5B	64736478	3.23663	0.115493
MLM	NDVIM(C)	Varanasi	wsnp_CAP8_c2693_1401039	5B	65243608	3.23956	0.11556
MLM	NDVIM(C)	Varanasi	IAAV4252	5B	65243608	3.23956	0.11556
MLM	NDVIM(C)	Varanasi	BS00029286_51	7B	639848288	3.18271	0.114259
MLM	NDVIM(S)	Varanasi	Ku_c69635_2786	2B	102421549	3.61986	0.0760163
MLM	NDVIM(S)	Varanasi	IAAV4799	5A	598666287	3.10574	0.0635162
MLM	NDVIM(S)	Varanasi	Excalibur_c44485_362	7A	28459211	3.18853	0.0655098
MLM	NDVIM(S)	Varanasi	Excalibur_c25471_225	7A	34539197	3.00155	0.0610183
MLM	NDVIM(S)	Varanasi	BS00074731_51	7A	34919308	3.10014	0.0633816
MLM	NDVIM(S)	Varanasi	Kukri_c9405_379	7B	607585036	3.07376	0.0627482
MLM	NDVIM(S)	Varanasi	BS00035559_51	7B	639794510	3.10288	0.0634474
MLM	NDVIM(S)	Varanasi	BS00029287_51	7B	639848315	3.05095	0.062201
MLM	PH(C)	Varanasi	wsnp_CAP11_c710_458019	1A	7657480	3.19988	0.104365
MLM	PH(C)	Varanasi	wsnp_Ex_c28900_37982485	1A	542000033	3.34546	0.107745
MLM	PH(C)	Varanasi	GENE-0033_233	1A	542003136	3.0477	0.100855
MLM	PH(C)	Varanasi	wsnp_BE443588A_Ta_2_1	1A	542136642	3.16512	0.103561
MLM	PH(C)	Varanasi	wsnp_BE443588A_Ta_2_2	1A	542136735	3.0477	0.100855
MLM	PH(C)	Varanasi	RAC875_c26177_632	6D	26245055	3.07941	0.101584
MLM	PH(S)	Varanasi	BS00110900_51	1B	10361105	3.2814	0.0785009
MLM	PH(S)	Varanasi	wsnp_Ex_c5412_9564478	2A	41236061	3.0817	0.0737397
MLM	PH(S)	Varanasi	BobWhite_c35398_181	3B	562709373	3.10117	0.0742019
MLM	PH(S)	Varanasi	GENE-4923_281	4A	5167195	3.36176	0.080429
MLM	PH(S)	Varanasi	Kukri_c6274_1283	4A	5177291	3.36176	0.080429
MLM	PH(S)	Varanasi	BS00009565_51	4A	5334772	3.09315	0.0740115
MLM	PH(S)	Varanasi	Kukri_c3664_1071	6B	10910854	3.23452	0.0773792
MLM	PH(S)	Varanasi	Kukri_rep_c103034_636	6B	20683034	3.23452	0.0773792
MLM	PH(S)	Varanasi	CAP7_c2260_110	6B	20687634	3.01318	0.0721163
MLM	PH(S)	Varanasi	RAC875_c38592_229	6D	20686079	3.20181	0.076598
MLM	PH(S)	Varanasi	RAC875_c26177_632	6D	26245055	3.54333	0.0848101
MLM	PH(S)	Varanasi	BobWhite_c5654_231	7D	7446590	3.49871	0.0837301
MLM	PH(S)	Varanasi	BS00110642_51	7D	15322747	3.07861	0.0736663
MLM	PH(S)	Varanasi	BS00110124_51	7D	15322939	3.07861	0.0736663
MLM	TKW(C)	Varanasi	BobWhite_c20051_53	4B	449124867	3.03027	0.0699338
FarmCPU	CTDGF(C)	Varanasi	BobWhite_c18540_351	2B	570948481	3.72417	NA
FarmCPU	CTDGF(C)	Varanasi	BobWhite_c18540_97	2B	682848350	3.24538	NA
FarmCPU	CTDGF(C)	Varanasi	RFL_Contig2612_826	2B	692461536	3.22062	NA
FarmCPU	CTDGF(C)	Varanasi	Excalibur_c1310_414	7A	20311005	3.30913	NA
FarmCPU	CTDGF(C)	Varanasi	BS00002974_51	7A	21353301	4.03574	NA
FarmCPU	CTDGF(C)	Varanasi	IACX6236	7A	36860100	3.10936	NA
FarmCPU	CTDGF(S)	Varanasi	Excalibur_c30974_65	1A	26970762	3.17523	NA
FarmCPU	CTDGF(S)	Varanasi	Tdurum_contig85466_170	1A	569466000	3.45763	NA
FarmCPU	CTDGF(S)	Varanasi	CAP12_c8163_118	1A	569466040	3.57665	NA
FarmCPU	CTDGF(S)	Varanasi	IAAV4799	5A	598666287	3.12479	NA
FarmCPU	CTDGF(S)	Varanasi	wsnp_Ex_c23787_33024604	5A	598666287	3.0746	NA
FarmCPU	CTDGF(S)	Varanasi	Kukri_c46526_103	5D	454111197	3.50668	NA
FarmCPU	CTDGF(S)	Varanasi	Tdurum_contig51566_561	6A	600276062	3.28889	NA
FarmCPU	CTDGF(S)	Varanasi	Kukri_c36885_58	7A	15086960	2.99775	NA
FarmCPU	CTDH(C)	Varanasi	CAP8_c2448_355	1A	10069891	3.03319	NA
FarmCPU	CTDH(C)	Varanasi	BobWhite_c34318_375	6B	20681132	3.08362	NA
FarmCPU	CTDH(C)	Varanasi	BS00064783_51	7B	616502295	3.00892	NA
FarmCPU	CTDH(C)	Varanasi	Excalibur_c1205_188	7B	709522057	3.09461	NA
FarmCPU	CTDH(C)	Varanasi	GENE-4528_455	7B	709611417	3.19116	NA
FarmCPU	CTDH(S)	Varanasi	Tdurum_contig10380_278	2B	544879739	3.72015	NA
FarmCPU	CTDH(S)	Varanasi	Tdurum_contig10380_87	2B	651358139	3.13136	NA
FarmCPU	CTDM(C)	Varanasi	RAC875_c102343_204	1A	534271958	3.09798	NA
FarmCPU	CTDM(S)	Varanasi	wsnp_Ku_c13952_22097895	1B	494149323	3.08845	NA
FarmCPU	CTDM(S)	Varanasi	wsnp_Ku_c13952_22097856	1B	494149362	3.1091	NA
FarmCPU	CTDM(S)	Varanasi	BobWhite_c24069_257	2B	778425899	3.01683	NA
FarmCPU	CTDM(S)	Varanasi	BS00034334_51	3A	61219665	3.1671	NA
FarmCPU	CTDM(S)	Varanasi	wsnp_Ku_c11052_18135847	3A	61348556	3.1671	NA
FarmCPU	CTDM(S)	Varanasi	BS00022516_51	3A	61348643	3.1671	NA
FarmCPU	CTDM(S)	Varanasi	wsnp_Ex_rep_c102478_87635370	3A	63074139	3.14761	NA
FarmCPU	CTDM(S)	Varanasi	Excalibur_rep_c103091_266	3A	79381552	3.7513	NA
FarmCPU	CTDM(S)	Varanasi	BS00022148_51	3A	106435192	3.66422	NA
FarmCPU	CTDM(S)	Varanasi	wsnp_Ex_c1141_2191485	3A	106435192	3.44198	NA
FarmCPU	CTDM(S)	Varanasi	IAAV4781	3A	107738831	3.6953	NA
FarmCPU	CTDM(S)	Varanasi	wsnp_Ku_c933_1913402	5A	78967534	3.25926	NA
FarmCPU	CTDM(S)	Varanasi	wsnp_Ex_rep_c104567_89248000	5A	88028880	3.13099	NA
FarmCPU	CTDM(S)	Varanasi	IAAV5061	5A	91119601	3.15646	NA
FarmCPU	CTDM(S)	Varanasi	Kukri_c40804_171	5A	92443695	3.13099	NA
FarmCPU	CTDM(S)	Varanasi	wsnp_JD_c20604_18293112	5A	93063422	3.17513	NA
FarmCPU	CTDM(S)	Varanasi	wsnp_Ra_c6788_11804894	5A	94088950	3.13099	NA
FarmCPU	CTDM(S)	Varanasi	Ku_c69633_1873	5A	97227315	3.15646	NA
FarmCPU	CTDM(S)	Varanasi	Excalibur_rep_c111965_658	5A	97277585	3.15646	NA
FarmCPU	CTDM(S)	Varanasi	wsnp_Ra_c10053_16636851	5A	99020115	3.15646	NA
FarmCPU	CTDM(S)	Varanasi	wsnp_Ku_c16812_25759885	5A	99021044	3.15646	NA
FarmCPU	CTDM(S)	Varanasi	Excalibur_rep_c69282_651	5A	101700367	3.1748	NA
FarmCPU	CTDM(S)	Varanasi	RAC875_rep_c114924_726	5A	104240514	3.15646	NA
FarmCPU	CTDM(S)	Varanasi	wsnp_Ex_c15084_23263641	5A	109342918	3.13099	NA
FarmCPU	CTDM(S)	Varanasi	wsnp_Ex_rep_c68117_66883366	5A	111623403	3.12736	NA
FarmCPU	CTDM(S)	Varanasi	BS00064515_51	5A	114434105	3.15646	NA
FarmCPU	CTDM(S)	Varanasi	IAAV3048	5A	705571373	3.04682	NA
FarmCPU	CTDM(S)	Varanasi	BS00111363_51	7B	36484260	3.05126	NA
FarmCPU	CTDM(S)	Varanasi	CAP11_rep_c8279_82	7D	62952351	3.36369	NA
FarmCPU	DH(C)	Varanasi	wsnp_JD_c9040_9947841	7B	157683079	3.11331	NA
FarmCPU	DH(C)	Varanasi	Kukri_c13040_323	7B	161652212	3.10548	NA
FarmCPU	DH(C)	Varanasi	RFL_Contig1599_906	7B	167686707	3.30361	NA
FarmCPU	DH(C)	Varanasi	wsnp_Ex_c4408_7939986	7B	168319401	3.10548	NA
FarmCPU	DH(C)	Varanasi	wsnp_Ex_c14248_22204549	7B	169469340	3.23732	NA
FarmCPU	DH(C)	Varanasi	wsnp_Ex_c12535_19963035	7B	173060950	3.26512	NA
FarmCPU	DH(C)	Varanasi	wsnp_Ku_c10939_17975681	7B	173061221	3.23732	NA
FarmCPU	DH(C)	Varanasi	wsnp_Ex_c25755_35018674	7B	173862506	3.23732	NA
FarmCPU	DH(C)	Varanasi	BobWhite_c26689_85	7B	173866311	3.14195	NA
FarmCPU	DH(C)	Varanasi	wsnp_Ex_c26747_35974837	7B	174569884	3.23732	NA
FarmCPU	DH(C)	Varanasi	wsnp_Ex_c26747_35976442	7B	174571489	3.23732	NA
FarmCPU	DH(S)	Varanasi	BS00022773_51	5B	27821030	3.16441	NA
FarmCPU	DH(S)	Varanasi	wsnp_Ex_c19928_28951983	6A	451045535	3.20919	NA
FarmCPU	DH(S)	Varanasi	BS00005019_51	6A	530046844	3.09874	NA
FarmCPU	DH(S)	Varanasi	wsnp_CAP11_c1244_714229	6A	530046844	3.09874	NA
FarmCPU	DH(S)	Varanasi	wsnp_Ku_c22358_32187765	6A	532162646	3.09874	NA
FarmCPU	DH(S)	Varanasi	BS00066605_51	6A	577363546	3.09874	NA
FarmCPU	DM(C)	Varanasi	BS00022426_51	1A	47806064	3.0926	NA
FarmCPU	DM(C)	Varanasi	Kukri_rep_c89128_138	1B	660528325	3.33372	NA
FarmCPU	DM(C)	Varanasi	BS00032039_51	1B	660528592	3.33372	NA
FarmCPU	DM(C)	Varanasi	wsnp_Ex_c4774_8519623	1B	660722035	3.07832	NA
FarmCPU	DM(C)	Varanasi	wsnp_Ex_c48922_53681502	4B	613150470	3.3521	NA
FarmCPU	DM(C)	Varanasi	wsnp_Ku_c21275_31007309	5A	565550180	3.61321	NA
FarmCPU	DM(C)	Varanasi	BobWhite_c40633_308	5A	570934273	3.39335	NA
FarmCPU	DM(C)	Varanasi	BS00023117_51	7A	34722157	3.1428	NA
FarmCPU	DM(C)	Varanasi	BS00074731_51	7A	34919308	3.08342	NA
FarmCPU	DM(S)	Varanasi	Kukri_c444_833	5D	406669682	3.06564	NA
FarmCPU	DM(S)	Varanasi	wsnp_JD_rep_c62949_40140212	6A	525759372	3.02672	NA
FarmCPU	DM(S)	Varanasi	BS00065633_51	6A	526119486	3.08721	NA
FarmCPU	DM(S)	Varanasi	BS00010780_51	6A	533259295	3.08721	NA
FarmCPU	DM(S)	Varanasi	BS00022836_51	6A	534962059	3.24406	NA
FarmCPU	DM(S)	Varanasi	BobWhite_c2568_115	6A	535402702	3.11758	NA
FarmCPU	DM(S)	Varanasi	BS00087447_51	6A	535404390	3.24406	NA
FarmCPU	DM(S)	Varanasi	Ku_c9262_902	6A	546553031	3.34934	NA
FarmCPU	DM(S)	Varanasi	wsnp_Ex_c48789_53586502	6A	550073974	3.40626	NA
FarmCPU	DM(S)	Varanasi	Tdurum_contig42858_1256	6A	550073974	3.30015	NA
FarmCPU	DM(S)	Varanasi	Tdurum_contig42858_1352	6A	550074156	3.40626	NA
FarmCPU	DM(S)	Varanasi	wsnp_Ex_c48789_53586406	6A	550074156	3.30015	NA
FarmCPU	DM(S)	Varanasi	RAC875_c29455_79	6A	550282493	3.40626	NA
FarmCPU	DM(S)	Varanasi	tplb0035a03_368	6A	550284054	3.40626	NA
FarmCPU	DM(S)	Varanasi	Ra_c11721_631	6A	550955585	3.30015	NA
FarmCPU	GY(C)	Varanasi	RFL_Contig5334_831	1A	446265398	3.06844	NA
FarmCPU	GY(C)	Varanasi	wsnp_Ex_rep_c102067_87314043	1A	541468767	3.51596	NA
FarmCPU	GY(C)	Varanasi	wsnp_Ex_rep_c102067_87313597	1A	541469213	3.29028	NA
FarmCPU	GY(C)	Varanasi	RAC875_rep_c105766_652	1A	541469213	3.29028	NA
FarmCPU	GY(C)	Varanasi	Tdurum_contig56158_60	1A	541631356	3.6184	NA
FarmCPU	GY(C)	Varanasi	RAC875_c12348_720	1A	541632726	3.51596	NA
FarmCPU	GY(C)	Varanasi	RFL_Contig5334_1969	1A	541991897	3.51596	NA
FarmCPU	GY(C)	Varanasi	GENE-0033_233	1A	542003136	3.00714	NA
FarmCPU	GY(C)	Varanasi	wsnp_BE443588A_Ta_2_1	1A	542136642	3.11782	NA
FarmCPU	GY(C)	Varanasi	wsnp_BE443588A_Ta_2_2	1A	542136735	3.00714	NA
FarmCPU	GY(C)	Varanasi	Kukri_c6306_685	2B	2652721	3.19121	NA
FarmCPU	GY(C)	Varanasi	IAAV4862	2B	4463953	3.19121	NA
FarmCPU	GY(C)	Varanasi	tplb0034e07_1869	2B	6311327	3.19121	NA
FarmCPU	GY(C)	Varanasi	Excalibur_c29417_499	2B	7429446	3.19121	NA
FarmCPU	GY(C)	Varanasi	Tdurum_contig63792_639	7B	512744784	3.1584	NA
FarmCPU	GY(S)	Varanasi	Excalibur_c1604_2710	2A	692633239	3.21043	NA
FarmCPU	GY(S)	Varanasi	wsnp_Ex_c1604_3060855	2A	692634022	3.21043	NA
FarmCPU	GY(S)	Varanasi	Kukri_c6306_685	2B	2652721	3.29588	NA
FarmCPU	GY(S)	Varanasi	IAAV4862	2B	4463953	3.29588	NA
FarmCPU	GY(S)	Varanasi	tplb0034e07_1869	2B	6311327	3.29588	NA
FarmCPU	GY(S)	Varanasi	Excalibur_c29417_499	2B	7429446	3.29588	NA
FarmCPU	GY(S)	Varanasi	Kukri_c46310_84	5B	1255171	4.40782	NA
FarmCPU	GY(S)	Varanasi	Kukri_c3734_400	5B	1255728	4.17653	NA
FarmCPU	GY(S)	Varanasi	Kukri_c3734_438	5B	1255766	4.17653	NA
FarmCPU	GY(S)	Varanasi	RAC875_rep_c105927_650	5B	1256449	4.17653	NA
FarmCPU	GY(S)	Varanasi	Excalibur_c86388_413	5B	1276270	3.95763	NA
FarmCPU	GY(S)	Varanasi	tplb0033f11_1381	5B	417438359	3.02771	NA
FarmCPU	GY(S)	Varanasi	Kukri_c637_1679	5B	561796738	4.09151	NA
FarmCPU	GY(S)	Varanasi	Excalibur_c71602_591	5B	711582630	3.29339	NA
FarmCPU	GY(S)	Varanasi	Excalibur_c71602_420	5B	711582801	4.17653	NA
FarmCPU	GY(S)	Varanasi	Kukri_c637_827	5B	711701701	4.17653	NA
FarmCPU	GY(S)	Varanasi	Kukri_c637_517	5B	711702429	4.17653	NA
FarmCPU	GY(S)	Varanasi	wsnp_Ex_c2207_4135530	5B	712600401	3.29339	NA
FarmCPU	GY(S)	Varanasi	wsnp_Ex_c2207_4136036	5B	712600907	3.27775	NA
FarmCPU	GY(S)	Varanasi	Excalibur_c2207_1060	5B	712600972	3.09673	NA
FarmCPU	GY(S)	Varanasi	wsnp_Ku_c16116_24914991	5B	712601810	4.17653	NA
FarmCPU	GY(S)	Varanasi	wsnp_Ku_c16116_24914891	5B	712601910	3.13241	NA
FarmCPU	GY(S)	Varanasi	tplb0048o03_953	5B	712697171	3.1153	NA
FarmCPU	GY(S)	Varanasi	wsnp_be518436B_Ta_2_3	7B	525132752	3.19726	NA
FarmCPU	GY(S)	Varanasi	wsnp_be518436B_Ta_2_1	7B	525133322	3.19726	NA
FarmCPU	NDVIGF(C)	Varanasi	wsnp_RFL_Contig2123_1397739	2B	576287692	3.64989	NA
FarmCPU	NDVIGF(C)	Varanasi	Tdurum_contig14707_251	2B	576851005	3.64989	NA
FarmCPU	NDVIGF(C)	Varanasi	wsnp_Ex_c12223_19533198	2D	742814954	4.18842	NA
FarmCPU	NDVIGF(C)	Varanasi	RAC875_c18090_752	4A	563754715	3.54169	NA
FarmCPU	NDVIGF(C)	Varanasi	Kukri_c19216_123	4A	563759467	4.22185	NA
FarmCPU	NDVIGF(C)	Varanasi	IAAV3132	4A	608608141	3.6787	NA
FarmCPU	NDVIGF(C)	Varanasi	IAAV3480	4A	608832862	3.65951	NA
FarmCPU	NDVIGF(C)	Varanasi	Tdurum_contig14947_611	4A	608834862	3.65951	NA
FarmCPU	NDVIGF(C)	Varanasi	BS00030838_51	4A	608835056	3.88104	NA
FarmCPU	NDVIGF(C)	Varanasi	wsnp_Ex_c16175_24619793	4A	609805169	3.53713	NA
FarmCPU	NDVIGF(C)	Varanasi	wsnp_Ex_c16175_24620865	4A	609807040	3.51957	NA
FarmCPU	NDVIGF(C)	Varanasi	Ra_c23848_305	4A	610817260	3.33086	NA
FarmCPU	NDVIGF(C)	Varanasi	Ku_c46953_153	4A	611201122	3.14123	NA
FarmCPU	NDVIGF(C)	Varanasi	Ra_c22675_581	4A	611201139	3.17105	NA
FarmCPU	NDVIGF(C)	Varanasi	RAC875_c19919_724	4A	611264454	3.17105	NA
FarmCPU	NDVIGF(C)	Varanasi	Ex_c101416_378	4A	611581399	3.47676	NA
FarmCPU	NDVIGF(C)	Varanasi	RAC875_c34231_342	4A	700232001	3.38469	NA
FarmCPU	NDVIGF(C)	Varanasi	wsnp_Ku_c2317_4448102	4A	704725351	3.7756	NA
FarmCPU	NDVIGF(C)	Varanasi	Excalibur_c8658_335	4A	706169400	3.54787	NA
FarmCPU	NDVIGF(C)	Varanasi	Excalibur_c40202_114	4A	706306428	3.59635	NA
FarmCPU	NDVIGF(S)	Varanasi	IAAV3695	1A	551322194	3.78004	NA
FarmCPU	NDVIGF(S)	Varanasi	Jagger_rep_c10284_74	6A	614445720	3.21115	NA
FarmCPU	NDVIGF(S)	Varanasi	Ex_c28973_935	6A	712350341	3.01215	NA
FarmCPU	NDVIH(C)	Varanasi	wsnp_Ex_c12223_19533198	2D	742814954	3.0955	NA
FarmCPU	NDVIH(C)	Varanasi	RAC875_c24504_119	3B	760136266	3.0281	NA
FarmCPU	NDVIH(S)	Varanasi	wsnp_Ex_c12223_19533198	2D	742814954	3.02057	NA
FarmCPU	NDVIH(S)	Varanasi	RFL_Contig1060_2185	6A	613988966	3.19979	NA
FarmCPU	NDVIH(S)	Varanasi	Jagger_rep_c10284_74	6A	614445720	3.09744	NA
FarmCPU	NDVIM(C)	Varanasi	wsnp_Ex_c12223_19533198	2D	742814954	4.42366	NA
FarmCPU	NDVIM(S)	Varanasi	Ku_c69635_2786	2B	102421549	3.85172	NA
FarmCPU	NDVIM(S)	Varanasi	IAAV4799	5A	598666287	3.54301	NA
FarmCPU	NDVIM(S)	Varanasi	wsnp_Ex_c23787_33024604	5A	598666287	3.38724	NA
FarmCPU	NDVIM(S)	Varanasi	Tdurum_contig15285_588	7A	18874278	3.30888	NA
FarmCPU	NDVIM(S)	Varanasi	wsnp_Ex_rep_c66476_64726880	7A	18878015	3.15874	NA
FarmCPU	NDVIM(S)	Varanasi	Excalibur_c44485_362	7A	28459211	3.47703	NA
FarmCPU	NDVIM(S)	Varanasi	Excalibur_c25471_225	7A	34539197	3.19403	NA
FarmCPU	NDVIM(S)	Varanasi	BS00074731_51	7A	34919308	3.2535	NA
FarmCPU	NDVIM(S)	Varanasi	Kukri_c9405_379	7B	607585036	3.39504	NA
FarmCPU	NDVIM(S)	Varanasi	RAC875_c21537_368	7B	639382416	3.02361	NA
FarmCPU	NDVIM(S)	Varanasi	BS00035559_51	7B	639794510	3.54085	NA
FarmCPU	NDVIM(S)	Varanasi	BS00029286_51	7B	639848288	3.30597	NA
FarmCPU	NDVIM(S)	Varanasi	BS00029287_51	7B	639848315	3.40533	NA
FarmCPU	PH(C)	Varanasi	wsnp_Ex_rep_c102067_87314043	1A	541468767	3.05328	NA
FarmCPU	PH(C)	Varanasi	wsnp_Ex_rep_c102067_87313597	1A	541469213	3.25547	NA
FarmCPU	PH(C)	Varanasi	RAC875_rep_c105766_652	1A	541469213	3.25547	NA
FarmCPU	PH(C)	Varanasi	RAC875_c12348_720	1A	541632726	3.05328	NA
FarmCPU	PH(C)	Varanasi	RFL_Contig5334_1969	1A	541991897	3.05328	NA
FarmCPU	PH(C)	Varanasi	wsnp_Ex_c28900_37982485	1A	542000033	3.73943	NA
FarmCPU	PH(C)	Varanasi	GENE-0033_233	1A	542003136	3.58061	NA
FarmCPU	PH(C)	Varanasi	wsnp_BE443588A_Ta_2_1	1A	542136642	3.68206	NA
FarmCPU	PH(C)	Varanasi	wsnp_BE443588A_Ta_2_2	1A	542136735	3.58061	NA
FarmCPU	PH(C)	Varanasi	wsnp_CAP11_c1815_982483	1A	544054450	3.04589	NA
FarmCPU	PH(C)	Varanasi	RAC875_c829_355	2B	17001708	3.2986	NA
FarmCPU	PH(C)	Varanasi	BS00110217_51	3B	433308278	3.2084	NA
FarmCPU	PH(C)	Varanasi	Kukri_c7087_896	3B	594000776	3.1472	NA
FarmCPU	PH(S)	Varanasi	BS00110900_51	1B	10361105	3.35576	NA
FarmCPU	PH(S)	Varanasi	wsnp_Ex_c5412_9564346	2A	36793720	3.00962	NA
FarmCPU	PH(S)	Varanasi	wsnp_Ex_c5412_9564046	2A	36794379	3.00962	NA
FarmCPU	PH(S)	Varanasi	wsnp_Ex_c5412_9564478	2A	41236061	3.13756	NA
FarmCPU	PH(S)	Varanasi	BobWhite_c35398_181	3B	562709373	3.15837	NA
FarmCPU	PH(S)	Varanasi	GENE-4923_281	4A	5167195	3.44446	NA
FarmCPU	PH(S)	Varanasi	Kukri_c6274_1283	4A	5177291	3.44446	NA
FarmCPU	PH(S)	Varanasi	BS00009565_51	4A	5334772	3.15027	NA
FarmCPU	PH(S)	Varanasi	Kukri_c3664_1071	6B	10910854	3.30461	NA
FarmCPU	PH(S)	Varanasi	Kukri_rep_c103034_636	6B	20683034	3.30461	NA
FarmCPU	PH(S)	Varanasi	CAP7_c2260_110	6B	20687634	3.06327	NA
FarmCPU	PH(S)	Varanasi	RAC875_c38592_229	6D	20686079	3.26881	NA
FarmCPU	PH(S)	Varanasi	RAC875_c26177_632	6D	26245055	3.64517	NA
FarmCPU	PH(S)	Varanasi	BobWhite_c5654_231	7D	7446590	3.59601	NA
FarmCPU	PH(S)	Varanasi	Ra_c11887_1826	7D	8254351	3.02534	NA
FarmCPU	PH(S)	Varanasi	wsnp_Ku_rep_c69533_68919669	7D	13021811	3.00047	NA
FarmCPU	PH(S)	Varanasi	BS00110642_51	7D	15322747	3.13445	NA
FarmCPU	PH(S)	Varanasi	BS00110124_51	7D	15322939	3.13445	NA
FarmCPU	TKW(C)	Varanasi	wsnp_be499362B_Td_2_1	2B	476408034	3.0558	NA
FarmCPU	TKW(C)	Varanasi	Tdurum_contig11172_443	2B	476563278	3.0558	NA
FarmCPU	TKW(C)	Varanasi	IAAV1630	4B	440328201	3.02815	NA
FarmCPU	TKW(C)	Varanasi	BobWhite_c20051_53	4B	449124867	3.2693	NA
BLINK	CTDGF(C)	Varanasi	BobWhite_c18540_351	2B	570948481	3.72417	NA
BLINK	CTDGF(C)	Varanasi	BobWhite_c18540_97	2B	682848350	3.24538	NA
BLINK	CTDGF(C)	Varanasi	RFL_Contig2612_826	2B	692461536	3.22062	NA
BLINK	CTDGF(C)	Varanasi	Excalibur_c1310_414	7A	20311005	3.30913	NA
BLINK	CTDGF(C)	Varanasi	BS00002974_51	7A	21353301	4.03574	NA
BLINK	CTDGF(C)	Varanasi	IACX6236	7A	36860100	3.10936	NA
BLINK	CTDGF(S)	Varanasi	Excalibur_c30974_65	1A	26970762	3.17523	NA
BLINK	CTDGF(S)	Varanasi	Tdurum_contig85466_170	1A	569466000	3.45763	NA
BLINK	CTDGF(S)	Varanasi	CAP12_c8163_118	1A	569466040	3.57665	NA
BLINK	CTDGF(S)	Varanasi	IAAV4799	5A	598666287	3.12479	NA
BLINK	CTDGF(S)	Varanasi	wsnp_Ex_c23787_33024604	5A	598666287	3.0746	NA
BLINK	CTDGF(S)	Varanasi	Kukri_c46526_103	5D	454111197	3.50668	NA
BLINK	CTDGF(S)	Varanasi	Tdurum_contig51566_561	6A	600276062	3.28889	NA
BLINK	CTDGF(S)	Varanasi	Kukri_c36885_58	7A	15086960	2.99775	NA
BLINK	CTDH(C)	Varanasi	CAP8_c2448_355	1A	10069891	3.03319	NA
BLINK	CTDH(C)	Varanasi	BobWhite_c34318_375	6B	20681132	3.08362	NA
BLINK	CTDH(C)	Varanasi	BS00064783_51	7B	616502295	3.00892	NA
BLINK	CTDH(C)	Varanasi	Excalibur_c1205_188	7B	709522057	3.09461	NA
BLINK	CTDH(C)	Varanasi	GENE-4528_455	7B	709611417	3.19116	NA
BLINK	CTDH(S)	Varanasi	Tdurum_contig10380_278	2B	544879739	3.72015	NA
BLINK	CTDH(S)	Varanasi	Tdurum_contig10380_87	2B	651358139	3.13136	NA
BLINK	CTDM(C)	Varanasi	RAC875_c102343_204	1A	534271958	3.09798	NA
BLINK	CTDM(S)	Varanasi	wsnp_Ku_c13952_22097895	1B	494149323	3.08845	NA
BLINK	CTDM(S)	Varanasi	wsnp_Ku_c13952_22097856	1B	494149362	3.1091	NA
BLINK	CTDM(S)	Varanasi	BobWhite_c24069_257	2B	778425899	3.01683	NA
BLINK	CTDM(S)	Varanasi	BS00034334_51	3A	61219665	3.1671	NA
BLINK	CTDM(S)	Varanasi	wsnp_Ku_c11052_18135847	3A	61348556	3.1671	NA
BLINK	CTDM(S)	Varanasi	BS00022516_51	3A	61348643	3.1671	NA
BLINK	CTDM(S)	Varanasi	wsnp_Ex_rep_c102478_87635370	3A	63074139	3.14761	NA
BLINK	CTDM(S)	Varanasi	Excalibur_rep_c103091_266	3A	79381552	3.7513	NA
BLINK	CTDM(S)	Varanasi	BS00022148_51	3A	106435192	3.66422	NA
BLINK	CTDM(S)	Varanasi	wsnp_Ex_c1141_2191485	3A	106435192	3.44198	NA
BLINK	CTDM(S)	Varanasi	IAAV4781	3A	107738831	3.6953	NA
BLINK	CTDM(S)	Varanasi	wsnp_Ku_c933_1913402	5A	78967534	3.25926	NA
BLINK	CTDM(S)	Varanasi	wsnp_Ex_rep_c104567_89248000	5A	88028880	3.13099	NA
BLINK	CTDM(S)	Varanasi	IAAV5061	5A	91119601	3.15646	NA
BLINK	CTDM(S)	Varanasi	Kukri_c40804_171	5A	92443695	3.13099	NA
BLINK	CTDM(S)	Varanasi	wsnp_JD_c20604_18293112	5A	93063422	3.17513	NA
BLINK	CTDM(S)	Varanasi	wsnp_Ra_c6788_11804894	5A	94088950	3.13099	NA
BLINK	CTDM(S)	Varanasi	Ku_c69633_1873	5A	97227315	3.15646	NA
BLINK	CTDM(S)	Varanasi	Excalibur_rep_c111965_658	5A	97277585	3.15646	NA
BLINK	CTDM(S)	Varanasi	wsnp_Ra_c10053_16636851	5A	99020115	3.15646	NA
BLINK	CTDM(S)	Varanasi	wsnp_Ku_c16812_25759885	5A	99021044	3.15646	NA
BLINK	CTDM(S)	Varanasi	Excalibur_rep_c69282_651	5A	101700367	3.1748	NA
BLINK	CTDM(S)	Varanasi	RAC875_rep_c114924_726	5A	104240514	3.15646	NA
BLINK	CTDM(S)	Varanasi	wsnp_Ex_c15084_23263641	5A	109342918	3.13099	NA
BLINK	CTDM(S)	Varanasi	wsnp_Ex_rep_c68117_66883366	5A	111623403	3.12736	NA
BLINK	CTDM(S)	Varanasi	BS00064515_51	5A	114434105	3.15646	NA
BLINK	CTDM(S)	Varanasi	IAAV3048	5A	705571373	3.04682	NA
BLINK	CTDM(S)	Varanasi	BS00111363_51	7B	36484260	3.05126	NA
BLINK	CTDM(S)	Varanasi	CAP11_rep_c8279_82	7D	62952351	3.36369	NA
BLINK	DH(C)	Varanasi	wsnp_JD_c9040_9947841	7B	157683079	3.11331	NA
BLINK	DH(C)	Varanasi	Kukri_c13040_323	7B	161652212	3.10548	NA
BLINK	DH(C)	Varanasi	RFL_Contig1599_906	7B	167686707	3.30361	NA
BLINK	DH(C)	Varanasi	wsnp_Ex_c4408_7939986	7B	168319401	3.10548	NA
BLINK	DH(C)	Varanasi	wsnp_Ex_c14248_22204549	7B	169469340	3.23732	NA
BLINK	DH(C)	Varanasi	wsnp_Ex_c12535_19963035	7B	173060950	3.26512	NA
BLINK	DH(C)	Varanasi	wsnp_Ku_c10939_17975681	7B	173061221	3.23732	NA
BLINK	DH(C)	Varanasi	wsnp_Ex_c25755_35018674	7B	173862506	3.23732	NA
BLINK	DH(C)	Varanasi	BobWhite_c26689_85	7B	173866311	3.14195	NA
BLINK	DH(C)	Varanasi	wsnp_Ex_c26747_35974837	7B	174569884	3.23732	NA
BLINK	DH(C)	Varanasi	wsnp_Ex_c26747_35976442	7B	174571489	3.23732	NA
BLINK	DH(S)	Varanasi	BS00022773_51	5B	27821030	3.16441	NA
BLINK	DH(S)	Varanasi	wsnp_Ex_c19928_28951983	6A	451045535	3.20919	NA
BLINK	DH(S)	Varanasi	BS00005019_51	6A	530046844	3.09874	NA
BLINK	DH(S)	Varanasi	wsnp_CAP11_c1244_714229	6A	530046844	3.09874	NA
BLINK	DH(S)	Varanasi	wsnp_Ku_c22358_32187765	6A	532162646	3.09874	NA
BLINK	DH(S)	Varanasi	BS00066605_51	6A	577363546	3.09874	NA
BLINK	DM(C)	Varanasi	BS00022426_51	1A	47806064	3.0926	NA
BLINK	DM(C)	Varanasi	Kukri_rep_c89128_138	1B	660528325	3.33372	NA
BLINK	DM(C)	Varanasi	BS00032039_51	1B	660528592	3.33372	NA
BLINK	DM(C)	Varanasi	wsnp_Ex_c4774_8519623	1B	660722035	3.07832	NA
BLINK	DM(C)	Varanasi	wsnp_Ex_c48922_53681502	4B	613150470	3.3521	NA
BLINK	DM(C)	Varanasi	wsnp_Ku_c21275_31007309	5A	565550180	3.61321	NA
BLINK	DM(C)	Varanasi	BobWhite_c40633_308	5A	570934273	3.39335	NA
BLINK	DM(C)	Varanasi	BS00023117_51	7A	34722157	3.1428	NA
BLINK	DM(C)	Varanasi	BS00074731_51	7A	34919308	3.08342	NA
BLINK	DM(S)	Varanasi	Kukri_c444_833	5D	406669682	3.06564	NA
BLINK	DM(S)	Varanasi	wsnp_JD_rep_c62949_40140212	6A	525759372	3.02672	NA
BLINK	DM(S)	Varanasi	BS00065633_51	6A	526119486	3.08721	NA
BLINK	DM(S)	Varanasi	BS00010780_51	6A	533259295	3.08721	NA
BLINK	DM(S)	Varanasi	BS00022836_51	6A	534962059	3.24406	NA
BLINK	DM(S)	Varanasi	BobWhite_c2568_115	6A	535402702	3.11758	NA
BLINK	DM(S)	Varanasi	BS00087447_51	6A	535404390	3.24406	NA
BLINK	DM(S)	Varanasi	Ku_c9262_902	6A	546553031	3.34934	NA
BLINK	DM(S)	Varanasi	wsnp_Ex_c48789_53586502	6A	550073974	3.40626	NA
BLINK	DM(S)	Varanasi	Tdurum_contig42858_1256	6A	550073974	3.30015	NA
BLINK	DM(S)	Varanasi	Tdurum_contig42858_1352	6A	550074156	3.40626	NA
BLINK	DM(S)	Varanasi	wsnp_Ex_c48789_53586406	6A	550074156	3.30015	NA
BLINK	DM(S)	Varanasi	RAC875_c29455_79	6A	550282493	3.40626	NA
BLINK	DM(S)	Varanasi	tplb0035a03_368	6A	550284054	3.40626	NA
BLINK	DM(S)	Varanasi	Ra_c11721_631	6A	550955585	3.30015	NA
BLINK	GY(C)	Varanasi	RFL_Contig5334_831	1A	446265398	3.06844	NA
BLINK	GY(C)	Varanasi	wsnp_Ex_rep_c102067_87314043	1A	541468767	3.51596	NA
BLINK	GY(C)	Varanasi	wsnp_Ex_rep_c102067_87313597	1A	541469213	3.29028	NA
BLINK	GY(C)	Varanasi	RAC875_rep_c105766_652	1A	541469213	3.29028	NA
BLINK	GY(C)	Varanasi	Tdurum_contig56158_60	1A	541631356	3.6184	NA
BLINK	GY(C)	Varanasi	RAC875_c12348_720	1A	541632726	3.51596	NA
BLINK	GY(C)	Varanasi	RFL_Contig5334_1969	1A	541991897	3.51596	NA
BLINK	GY(C)	Varanasi	GENE-0033_233	1A	542003136	3.00714	NA
BLINK	GY(C)	Varanasi	wsnp_BE443588A_Ta_2_1	1A	542136642	3.11782	NA
BLINK	GY(C)	Varanasi	wsnp_BE443588A_Ta_2_2	1A	542136735	3.00714	NA
BLINK	GY(C)	Varanasi	Kukri_c6306_685	2B	2652721	3.19121	NA
BLINK	GY(C)	Varanasi	IAAV4862	2B	4463953	3.19121	NA
BLINK	GY(C)	Varanasi	tplb0034e07_1869	2B	6311327	3.19121	NA
BLINK	GY(C)	Varanasi	Excalibur_c29417_499	2B	7429446	3.19121	NA
BLINK	GY(C)	Varanasi	Tdurum_contig63792_639	7B	512744784	3.1584	NA
BLINK	GY(S)	Varanasi	Excalibur_c1604_2710	2A	692633239	3.21043	NA
BLINK	GY(S)	Varanasi	wsnp_Ex_c1604_3060855	2A	692634022	3.21043	NA
BLINK	GY(S)	Varanasi	Kukri_c6306_685	2B	2652721	3.29588	NA
BLINK	GY(S)	Varanasi	IAAV4862	2B	4463953	3.29588	NA
BLINK	GY(S)	Varanasi	tplb0034e07_1869	2B	6311327	3.29588	NA
BLINK	GY(S)	Varanasi	Excalibur_c29417_499	2B	7429446	3.29588	NA
BLINK	GY(S)	Varanasi	Kukri_c46310_84	5B	1255171	4.40782	NA
BLINK	GY(S)	Varanasi	Kukri_c3734_400	5B	1255728	4.17653	NA
BLINK	GY(S)	Varanasi	Kukri_c3734_438	5B	1255766	4.17653	NA
BLINK	GY(S)	Varanasi	RAC875_rep_c105927_650	5B	1256449	4.17653	NA
BLINK	GY(S)	Varanasi	Excalibur_c86388_413	5B	1276270	3.95763	NA
BLINK	GY(S)	Varanasi	tplb0033f11_1381	5B	417438359	3.02771	NA
BLINK	GY(S)	Varanasi	Kukri_c637_1679	5B	561796738	4.09151	NA
BLINK	GY(S)	Varanasi	Excalibur_c71602_591	5B	711582630	3.29339	NA
BLINK	GY(S)	Varanasi	Excalibur_c71602_420	5B	711582801	4.17653	NA
BLINK	GY(S)	Varanasi	Kukri_c637_827	5B	711701701	4.17653	NA
BLINK	GY(S)	Varanasi	Kukri_c637_517	5B	711702429	4.17653	NA
BLINK	GY(S)	Varanasi	wsnp_Ex_c2207_4135530	5B	712600401	3.29339	NA
BLINK	GY(S)	Varanasi	wsnp_Ex_c2207_4136036	5B	712600907	3.27775	NA
BLINK	GY(S)	Varanasi	Excalibur_c2207_1060	5B	712600972	3.09673	NA
BLINK	GY(S)	Varanasi	wsnp_Ku_c16116_24914991	5B	712601810	4.17653	NA
BLINK	GY(S)	Varanasi	wsnp_Ku_c16116_24914891	5B	712601910	3.13241	NA
BLINK	GY(S)	Varanasi	tplb0048o03_953	5B	712697171	3.1153	NA
BLINK	GY(S)	Varanasi	wsnp_be518436B_Ta_2_3	7B	525132752	3.19726	NA
BLINK	GY(S)	Varanasi	wsnp_be518436B_Ta_2_1	7B	525133322	3.19726	NA
BLINK	NDVIGF(C)	Varanasi	wsnp_RFL_Contig2123_1397739	2B	576287692	3.64989	NA
BLINK	NDVIGF(C)	Varanasi	Tdurum_contig14707_251	2B	576851005	3.64989	NA
BLINK	NDVIGF(C)	Varanasi	wsnp_Ex_c12223_19533198	2D	742814954	4.18842	NA
BLINK	NDVIGF(C)	Varanasi	RAC875_c18090_752	4A	563754715	3.54169	NA
BLINK	NDVIGF(C)	Varanasi	Kukri_c19216_123	4A	563759467	4.22185	NA
BLINK	NDVIGF(C)	Varanasi	IAAV3132	4A	608608141	3.6787	NA
BLINK	NDVIGF(C)	Varanasi	IAAV3480	4A	608832862	3.65951	NA
BLINK	NDVIGF(C)	Varanasi	Tdurum_contig14947_611	4A	608834862	3.65951	NA
BLINK	NDVIGF(C)	Varanasi	BS00030838_51	4A	608835056	3.88104	NA
BLINK	NDVIGF(C)	Varanasi	wsnp_Ex_c16175_24619793	4A	609805169	3.53713	NA
BLINK	NDVIGF(C)	Varanasi	wsnp_Ex_c16175_24620865	4A	609807040	3.51957	NA
BLINK	NDVIGF(C)	Varanasi	Ra_c23848_305	4A	610817260	3.33086	NA
BLINK	NDVIGF(C)	Varanasi	Ku_c46953_153	4A	611201122	3.14123	NA
BLINK	NDVIGF(C)	Varanasi	Ra_c22675_581	4A	611201139	3.17105	NA
BLINK	NDVIGF(C)	Varanasi	RAC875_c19919_724	4A	611264454	3.17105	NA
BLINK	NDVIGF(C)	Varanasi	Ex_c101416_378	4A	611581399	3.47676	NA
BLINK	NDVIGF(C)	Varanasi	RAC875_c34231_342	4A	700232001	3.38469	NA
BLINK	NDVIGF(C)	Varanasi	wsnp_Ku_c2317_4448102	4A	704725351	3.7756	NA
BLINK	NDVIGF(C)	Varanasi	Excalibur_c8658_335	4A	706169400	3.54787	NA
BLINK	NDVIGF(C)	Varanasi	Excalibur_c40202_114	4A	706306428	3.59635	NA
BLINK	NDVIGF(S)	Varanasi	IAAV3695	1A	551322194	3.78004	NA
BLINK	NDVIGF(S)	Varanasi	Jagger_rep_c10284_74	6A	614445720	3.21115	NA
BLINK	NDVIGF(S)	Varanasi	Ex_c28973_935	6A	712350341	3.01215	NA
BLINK	NDVIH(C)	Varanasi	wsnp_Ex_c12223_19533198	2D	742814954	3.0955	NA
BLINK	NDVIH(C)	Varanasi	RAC875_c24504_119	3B	760136266	3.0281	NA
BLINK	NDVIH(S)	Varanasi	wsnp_Ex_c12223_19533198	2D	742814954	3.02057	NA
BLINK	NDVIH(S)	Varanasi	RFL_Contig1060_2185	6A	613988966	3.19979	NA
BLINK	NDVIH(S)	Varanasi	Jagger_rep_c10284_74	6A	614445720	3.09744	NA
BLINK	NDVIM(C)	Varanasi	wsnp_Ex_c27176_36393952	1B	640848172	3.07218	NA
BLINK	NDVIM(C)	Varanasi	Ex_c45673_700	1D	93102924	3.02	NA
BLINK	NDVIM(C)	Varanasi	wsnp_Ex_c12223_19533198	2D	742814954	7.08302	NA
BLINK	NDVIM(C)	Varanasi	Kukri_c19216_123	4A	563759467	3.11371	NA
BLINK	NDVIM(C)	Varanasi	Excalibur_c40202_114	4A	706306428	3.05868	NA
BLINK	NDVIM(C)	Varanasi	wsnp_Ex_c23787_33024604	5A	598666287	3.02695	NA
BLINK	NDVIM(C)	Varanasi	IAAV4799	5A	598666287	3.0214	NA
BLINK	NDVIM(C)	Varanasi	Excalibur_c38701_537	5B	57375059	3.48392	NA
BLINK	NDVIM(C)	Varanasi	wsnp_Ex_rep_c103024_88075650	5B	63362371	3.48392	NA
BLINK	NDVIM(C)	Varanasi	IAAV2507	5B	63363412	3.57607	NA
BLINK	NDVIM(C)	Varanasi	wsnp_Ex_c5915_10378807	5B	63363412	3.57607	NA
BLINK	NDVIM(C)	Varanasi	Excalibur_c17843_812	5B	63468289	3.57607	NA
BLINK	NDVIM(C)	Varanasi	Kukri_rep_c106665_549	5B	63470061	3.48392	NA
BLINK	NDVIM(C)	Varanasi	BobWhite_c10954_467	5B	64732536	3.56782	NA
BLINK	NDVIM(C)	Varanasi	BS00050709_51	5B	64733291	3.60441	NA
BLINK	NDVIM(C)	Varanasi	Ku_c439_1308	5B	64736478	3.56782	NA
BLINK	NDVIM(C)	Varanasi	IAAV4252	5B	65243608	3.57607	NA
BLINK	NDVIM(C)	Varanasi	wsnp_CAP8_c2693_1401039	5B	65243608	3.57607	NA
BLINK	NDVIM(C)	Varanasi	Excalibur_c5540_1197	5B	68359640	3.3938	NA
BLINK	NDVIM(C)	Varanasi	wsnp_Ex_rep_c68091_66846454	5B	68845192	3.27345	NA
BLINK	NDVIM(C)	Varanasi	RAC875_c12821_550	6A	615439057	3.04642	NA
BLINK	NDVIM(C)	Varanasi	RFL_Contig1820_846	7D	101559103	3.05864	NA
BLINK	NDVIM(S)	Varanasi	Ku_c69635_2786	2B	102421549	3.85172	NA
BLINK	NDVIM(S)	Varanasi	IAAV4799	5A	598666287	3.54301	NA
BLINK	NDVIM(S)	Varanasi	wsnp_Ex_c23787_33024604	5A	598666287	3.38724	NA
BLINK	NDVIM(S)	Varanasi	Tdurum_contig15285_588	7A	18874278	3.30888	NA
BLINK	NDVIM(S)	Varanasi	wsnp_Ex_rep_c66476_64726880	7A	18878015	3.15874	NA
BLINK	NDVIM(S)	Varanasi	Excalibur_c44485_362	7A	28459211	3.47703	NA
BLINK	NDVIM(S)	Varanasi	Excalibur_c25471_225	7A	34539197	3.19403	NA
BLINK	NDVIM(S)	Varanasi	BS00074731_51	7A	34919308	3.2535	NA
BLINK	NDVIM(S)	Varanasi	Kukri_c9405_379	7B	607585036	3.39504	NA
BLINK	NDVIM(S)	Varanasi	RAC875_c21537_368	7B	639382416	3.02361	NA
BLINK	NDVIM(S)	Varanasi	BS00035559_51	7B	639794510	3.54085	NA
BLINK	NDVIM(S)	Varanasi	BS00029286_51	7B	639848288	3.30597	NA
BLINK	NDVIM(S)	Varanasi	BS00029287_51	7B	639848315	3.40533	NA
BLINK	PH(C)	Varanasi	wsnp_Ex_rep_c102067_87314043	1A	541468767	3.05328	NA
BLINK	PH(C)	Varanasi	wsnp_Ex_rep_c102067_87313597	1A	541469213	3.25547	NA
BLINK	PH(C)	Varanasi	RAC875_rep_c105766_652	1A	541469213	3.25547	NA
BLINK	PH(C)	Varanasi	RAC875_c12348_720	1A	541632726	3.05328	NA
BLINK	PH(C)	Varanasi	RFL_Contig5334_1969	1A	541991897	3.05328	NA
BLINK	PH(C)	Varanasi	wsnp_Ex_c28900_37982485	1A	542000033	3.73943	NA
BLINK	PH(C)	Varanasi	GENE-0033_233	1A	542003136	3.58061	NA
BLINK	PH(C)	Varanasi	wsnp_BE443588A_Ta_2_1	1A	542136642	3.68206	NA
BLINK	PH(C)	Varanasi	wsnp_BE443588A_Ta_2_2	1A	542136735	3.58061	NA
BLINK	PH(C)	Varanasi	wsnp_CAP11_c1815_982483	1A	544054450	3.04589	NA
BLINK	PH(C)	Varanasi	RAC875_c829_355	2B	17001708	3.2986	NA
BLINK	PH(C)	Varanasi	BS00110217_51	3B	433308278	3.2084	NA
BLINK	PH(C)	Varanasi	Kukri_c7087_896	3B	594000776	3.1472	NA
BLINK	PH(S)	Varanasi	BS00110900_51	1B	10361105	3.35576	NA
BLINK	PH(S)	Varanasi	wsnp_Ex_c5412_9564346	2A	36793720	3.00962	NA
BLINK	PH(S)	Varanasi	wsnp_Ex_c5412_9564046	2A	36794379	3.00962	NA
BLINK	PH(S)	Varanasi	wsnp_Ex_c5412_9564478	2A	41236061	3.13756	NA
BLINK	PH(S)	Varanasi	BobWhite_c35398_181	3B	562709373	3.15837	NA
BLINK	PH(S)	Varanasi	GENE-4923_281	4A	5167195	3.44446	NA
BLINK	PH(S)	Varanasi	Kukri_c6274_1283	4A	5177291	3.44446	NA
BLINK	PH(S)	Varanasi	BS00009565_51	4A	5334772	3.15027	NA
BLINK	PH(S)	Varanasi	Kukri_c3664_1071	6B	10910854	3.30461	NA
BLINK	PH(S)	Varanasi	Kukri_rep_c103034_636	6B	20683034	3.30461	NA
BLINK	PH(S)	Varanasi	CAP7_c2260_110	6B	20687634	3.06327	NA
BLINK	PH(S)	Varanasi	RAC875_c38592_229	6D	20686079	3.26881	NA
BLINK	PH(S)	Varanasi	RAC875_c26177_632	6D	26245055	3.64517	NA
BLINK	PH(S)	Varanasi	BobWhite_c5654_231	7D	7446590	3.59601	NA
BLINK	PH(S)	Varanasi	Ra_c11887_1826	7D	8254351	3.02534	NA
BLINK	PH(S)	Varanasi	wsnp_Ku_rep_c69533_68919669	7D	13021811	3.00047	NA
BLINK	PH(S)	Varanasi	BS00110642_51	7D	15322747	3.13445	NA
BLINK	PH(S)	Varanasi	BS00110124_51	7D	15322939	3.13445	NA
BLINK	TKW(C)	Varanasi	wsnp_be499362B_Td_2_1	2B	476408034	3.0558	NA
BLINK	TKW(C)	Varanasi	Tdurum_contig11172_443	2B	476563278	3.0558	NA
BLINK	TKW(C)	Varanasi	IAAV1630	4B	440328201	3.02815	NA
BLINK	TKW(C)	Varanasi	BobWhite_c20051_53	4B	449124867	3.2693	NA

## Sheet: Supplementary Table 4
Supplementary Table 4: MTAs identified in field experiment conducted at BISA, Jabalpur under control and water deficit conditions
Model	Trait	Location	Significant SNP	Chromosome	Position	-log10(P)	Rsquare.of.Model.with.SNP
MLM	CTDGF(S)	Jabalpur	Tdurum_contig75819_1117	4A	20058113	3.24852	0.068312
MLM	CTDGF(S)	Jabalpur	Tdurum_contig75819_1471	4A	712865230	3.03659	0.0632171
MLM	CTDGF(S)	Jabalpur	RFL_Contig3841_2433	4A	712865230	3.03659	0.0632171
MLM	CTDGF(S)	Jabalpur	RFL_Contig3841_2409	4A	712865254	3.03659	0.0632171
MLM	CTDGF(S)	Jabalpur	BS00070687_51	4A	713518979	3.05656	0.0636951
MLM	CTDGF(S)	Jabalpur	BobWhite_c15529_288	4B	229460903	3.16729	0.0663532
MLM	CTDGF(S)	Jabalpur	BS00074299_51	5A	578061400	3.05527	0.0636642
MLM	CTDGF(S)	Jabalpur	BS00074301_51	5A	578061428	3.1082	0.064933
MLM	CTDGF(S)	Jabalpur	Tdurum_contig86202_175	5A	578063930	3.05527	0.0636642
MLM	CTDGF(S)	Jabalpur	Tdurum_contig52695_388	5A	578449291	3.30636	0.0697112
MLM	CTDH(C)	Jabalpur	Excalibur_c9509_1180	1A	1336994	3.37593	0.137343
MLM	CTDH(C)	Jabalpur	Tdurum_contig44888_837	1A	1337356	3.37593	0.137343
MLM	CTDH(C)	Jabalpur	IAAV3919	1A	1337356	3.28516	0.135298
MLM	CTDH(C)	Jabalpur	D_contig12069_831	2B	641603322	3.70862	0.144904
MLM	CTDH(C)	Jabalpur	Kukri_c49784_86	2B	800031404	3.03234	0.129647
MLM	CTDH(C)	Jabalpur	Kukri_c49784_56	2B	800031434	3.03234	0.129647
MLM	CTDH(S)	Jabalpur	Kukri_c22088_62	7D	4015743	4.08566	0.0855116
MLM	CTDM(C)	Jabalpur	BobWhite_c34030_310	4B	547332570	3.00824	0.100847
MLM	CTDM(C)	Jabalpur	wsnp_JD_c3867_4934646	5A	358012530	3.32677	0.108201
MLM	CTDM(C)	Jabalpur	wsnp_Ku_rep_c102842_89723861	7B	43880943	3.22789	0.105907
MLM	CTDM(S)	Jabalpur	BobWhite_c13373_250	2A	3962431	3.61132	0.0755274
MLM	CTDM(S)	Jabalpur	RAC875_c744_1935	3A	574341549	3.05	0.0618951
MLM	CTDM(S)	Jabalpur	RAC875_c103787_233	5A	327750578	3.29744	0.0678626
MLM	CTDM(S)	Jabalpur	BobWhite_rep_c49979_373	5A	381301752	3.73059	0.0784661
MLM	CTDM(S)	Jabalpur	CAP11_c2503_103	5A	381366719	3.73059	0.0784661
MLM	CTDM(S)	Jabalpur	BobWhite_rep_c49700_452	5A	382778448	3.12284	0.0636446
MLM	DH(C)	Jabalpur	wsnp_Ex_c23992_33235984	1B	532167768	3.49517	0.0829638
MLM	DH(C)	Jabalpur	Excalibur_rep_c106790_155	4D	113155391	3.1283	0.0741595
MLM	DH(C)	Jabalpur	Ra_c9938_1299	5A	486750039	3.0001	0.0711173
MLM	DH(C)	Jabalpur	Ra_c9938_1734	5A	486750616	3.0001	0.0711173
MLM	DH(C)	Jabalpur	Ra_c22493_190	6B	6196794	3.44744	0.0818104
MLM	DH(C)	Jabalpur	RAC875_c10372_671	7B	616507913	3.22141	0.0763803
MLM	DH(C)	Jabalpur	Excalibur_c1205_188	7B	709522057	3.00374	0.0712036
MLM	DH(S)	Jabalpur	BS00010947_51	3A	404826827	3.93233	0.114858
MLM	DH(S)	Jabalpur	BS00022129_51	3A	414814569	3.51783	0.104974
MLM	DM(C)	Jabalpur	wsnp_BE443531B_Ta_1_1	1B	156687512	3.03567	0.0571763
MLM	DM(C)	Jabalpur	Kukri_c5347_811	3B	591366968	3.12213	0.059262
MLM	DM(C)	Jabalpur	Excalibur_c25678_337	3B	591455290	3.12213	0.059262
MLM	DM(C)	Jabalpur	BobWhite_c34030_310	4B	547332570	3.45857	0.0674572
MLM	DM(C)	Jabalpur	Excalibur_rep_c106790_155	4D	113155391	3.61922	0.0714124
MLM	DM(C)	Jabalpur	RAC875_c10372_671	7B	616507913	3.29867	0.0635468
MLM	DM(C)	Jabalpur	Excalibur_c1205_188	7B	709522057	3.05971	0.0577553
MLM	DM(S)	Jabalpur	BS00064975_51	1B	47175642	3.04124	0.076839
MLM	DM(S)	Jabalpur	Excalibur_c5443_473	1B	518666221	3.26996	0.0822617
MLM	DM(S)	Jabalpur	wsnp_Ex_c23992_33235984	1B	532167768	3.03912	0.076789
MLM	DM(S)	Jabalpur	Ku_c207_1431	1B	563304282	3.03225	0.0766271
MLM	DM(S)	Jabalpur	RAC875_c275_229	1B	571437111	3.26996	0.0822617
MLM	DM(S)	Jabalpur	Excalibur_c9868_1206	5B	491447163	3.55498	0.0890969
MLM	DM(S)	Jabalpur	BS00003655_51	5B	606021046	4.35655	0.108746
MLM	DM(S)	Jabalpur	IACX5792	5B	613588086	3.11514	0.0785849
MLM	DM(S)	Jabalpur	IAAV8633	6A	1498135	4.00087	0.0999477
MLM	DM(S)	Jabalpur	RAC875_c8721_212	6A	550540556	3.32705	0.083624
MLM	DM(S)	Jabalpur	Tdurum_contig30953_142	6A	605376001	3.0758	0.0776549
MLM	DM(S)	Jabalpur	tplb0055o21_1994	6A	605564328	3.0758	0.0776549
MLM	GY(C)	Jabalpur	wsnp_Ex_c2311_4327681	2A	765707950	3.15784	0.0915387
MLM	GY(C)	Jabalpur	Excalibur_c9166_913	7A	14881080	3.49279	0.0994369
MLM	GY(C)	Jabalpur	wsnp_Ex_c6142_10746442	7A	717037357	3.02289	0.0883902
MLM	GY(C)	Jabalpur	wsnp_Ra_c2063_4012957	7A	717254183	3.02289	0.0883902
MLM	GY(C)	Jabalpur	Excalibur_c34189_122	7A	717257472	3.02262	0.088384
MLM	GY(C)	Jabalpur	Tdurum_contig82534_311	7B	704281200	3.12423	0.0907526
MLM	GY(C)	Jabalpur	Tdurum_contig82534_237	7B	704281274	3.2427	0.0935286
MLM	GY(C)	Jabalpur	BS00031923_51	7B	704281884	3.04874	0.0889916
MLM	GY(C)	Jabalpur	BobWhite_c12264_248	7B	704281965	3.07663	0.0896415
MLM	GY(C)	Jabalpur	RFL_Contig2905_931	7B	704282245	3.41536	0.0976008
MLM	GY(S)	Jabalpur	wsnp_Ex_c6142_10746442	7A	717037357	3.63873	0.100372
MLM	GY(S)	Jabalpur	wsnp_Ra_c7112_12318340	7A	717040985	3.64279	0.100469
MLM	GY(S)	Jabalpur	wsnp_Ex_c53387_56641291	7A	717089688	3.64279	0.100469
MLM	GY(S)	Jabalpur	BobWhite_c25527_313	7A	717090370	3.64279	0.100469
MLM	GY(S)	Jabalpur	wsnp_Ra_c2063_4012957	7A	717254183	3.63873	0.100372
MLM	GY(S)	Jabalpur	Excalibur_c34189_122	7A	717257472	3.65607	0.100788
MLM	NDVIGF(C)	Jabalpur	GENE-0014_822	1D	1211050	3.57224	0.087626
MLM	NDVIGF(C)	Jabalpur	Kukri_c36351_64	1D	1337616	4.88606	0.120208
MLM	NDVIGF(C)	Jabalpur	RAC875_c20883_693	1D	2111552	3.57224	0.087626
MLM	NDVIGF(C)	Jabalpur	Kukri_c26168_713	1D	2112254	3.57224	0.087626
MLM	NDVIGF(C)	Jabalpur	BS00093325_51	1D	2219936	4.95468	0.121951
MLM	NDVIGF(C)	Jabalpur	RAC875_c10925_1887	1D	2224692	4.88606	0.120208
MLM	NDVIGF(C)	Jabalpur	Kukri_c2408_784	1D	2224826	4.88606	0.120208
MLM	NDVIGF(C)	Jabalpur	RAC875_c16897_367	2D	17814828	3.39613	0.0833807
MLM	NDVIGF(C)	Jabalpur	BS00086387_51	2D	18234413	3.46844	0.0851199
MLM	NDVIGF(C)	Jabalpur	Kukri_c29358_277	2D	18636765	3.52644	0.0865188
MLM	NDVIGF(C)	Jabalpur	wsnp_Ex_c10674_17400603	5B	461137154	3.38193	0.0830398
MLM	NDVIGF(C)	Jabalpur	RFL_Contig697_1463	5B	461137154	3.31519	0.0814402
MLM	NDVIGF(C)	Jabalpur	BS00094480_51	5B	464327601	3.13324	0.0771039
MLM	NDVIGF(S)	Jabalpur	wsnp_Ku_c7811_13387117	3A	714304450	3.06667	0.0836587
MLM	NDVIGF(S)	Jabalpur	BS00098759_51	3D	2520631	2.99905	0.0820754
MLM	NDVIGF(S)	Jabalpur	BS00067117_51	3D	596675272	3.04467	0.083143
MLM	NDVIGF(S)	Jabalpur	BobWhite_c17999_112	4A	234127314	3.16597	0.085993
MLM	NDVIGF(S)	Jabalpur	wsnp_CAP7_c2931_1395666	4A	465403914	3.20009	0.0867974
MLM	NDVIGF(S)	Jabalpur	wsnp_Ex_rep_c70327_69270561	4A	489107486	3.07236	0.0837922
MLM	NDVIGF(S)	Jabalpur	Excalibur_c17268_243	5A	479908678	4.13253	0.109237
MLM	NDVIGF(S)	Jabalpur	IAAV6060	5A	479908679	4.13253	0.109237
MLM	NDVIGF(S)	Jabalpur	wsnp_Ex_c3838_6981043	5A	480286267	4.13787	0.109376
MLM	NDVIGF(S)	Jabalpur	Ra_c9938_1299	5A	486750039	4.24949	0.112111
MLM	NDVIGF(S)	Jabalpur	Ra_c9938_1734	5A	486750616	4.24949	0.112111
MLM	NDVIGF(S)	Jabalpur	BS00022299_51	5A	679740028	3.37268	0.0908859
MLM	NDVIGF(S)	Jabalpur	IACX17304	5B	527609092	3.04214	0.0830838
MLM	NDVIH(C)	Jabalpur	BS00023130_51	1A	5024234	3.56988	0.0775942
MLM	NDVIH(C)	Jabalpur	wsnp_Ex_rep_c106111_90308719	1A	8240307	3.80962	0.0834861
MLM	NDVIH(C)	Jabalpur	RFL_Contig1027_442	1A	8244156	3.80962	0.0834861
MLM	NDVIH(C)	Jabalpur	RAC875_c1710_376	1A	9103721	3.66482	0.0799205
MLM	NDVIH(C)	Jabalpur	BS00022173_51	1A	508724101	3.40845	0.0736595
MLM	NDVIH(C)	Jabalpur	BS00022220_51	1A	508725967	3.40845	0.0736595
MLM	NDVIH(C)	Jabalpur	RAC875_c42275_224	1B	459837190	3.19992	0.0686171
MLM	NDVIH(C)	Jabalpur	Tdurum_contig8580_586	1B	469218151	3.87352	0.0850661
MLM	NDVIH(C)	Jabalpur	Kukri_c5407_192	1B	562318554	3.71317	0.0811089
MLM	NDVIH(C)	Jabalpur	wsnp_Ex_c4436_7981188	1B	668124748	3.98761	0.0878967
MLM	NDVIH(C)	Jabalpur	Tdurum_contig94450_255	1B	671199303	3.86191	0.0847785
MLM	NDVIH(C)	Jabalpur	IACX17310	1B	673743239	3.00531	0.0639545
MLM	NDVIH(C)	Jabalpur	BS00084990_51	1B	673745712	3.00531	0.0639545
MLM	NDVIH(C)	Jabalpur	Kukri_c376_3063	1B	673958538	3.14857	0.0673828
MLM	NDVIH(C)	Jabalpur	RFL_Contig2815_1305	2B	797847	3.35356	0.0723277
MLM	NDVIH(C)	Jabalpur	GENE-1056_55	2B	635228865	4.58838	0.103009
MLM	NDVIH(C)	Jabalpur	BobWhite_c428_489	4A	18244893	3.11837	0.0666582
MLM	NDVIH(C)	Jabalpur	BobWhite_c428_540	4A	18739383	3.11837	0.0666582
MLM	NDVIH(C)	Jabalpur	RAC875_c28585_156	4A	18877192	3.11837	0.0666582
MLM	NDVIH(C)	Jabalpur	RAC875_rep_c69632_65	4A	714179096	3.09801	0.0661702
MLM	NDVIH(C)	Jabalpur	Tdurum_contig10654_375	4A	732511868	3.19941	0.0686048
MLM	NDVIH(C)	Jabalpur	BobWhite_c2506_332	5A	297745370	3.16716	0.0678293
MLM	NDVIH(C)	Jabalpur	BS00000365_51	5A	538000523	3.19962	0.0686098
MLM	NDVIH(C)	Jabalpur	Ku_c8237_1721	5A	538320830	3.19962	0.0686098
MLM	NDVIH(C)	Jabalpur	wsnp_Ex_c31914_40647870	5A	538322015	3.19962	0.0686098
MLM	NDVIH(C)	Jabalpur	BS00096758_51	5A	538757159	3.45188	0.0747154
MLM	NDVIH(C)	Jabalpur	RAC875_c716_198	5A	538757502	3.19962	0.0686098
MLM	NDVIH(C)	Jabalpur	Excalibur_c12678_238	5A	538758282	3.19962	0.0686098
MLM	NDVIH(C)	Jabalpur	wsnp_Ex_c26968_36188964	5A	680209898	3.55382	0.0772015
MLM	NDVIH(C)	Jabalpur	BobWhite_c8906_83	5A	680209988	3.55382	0.0772015
MLM	NDVIH(C)	Jabalpur	Kukri_rep_c113387_369	5B	283236052	2.99777	0.0637749
MLM	NDVIH(C)	Jabalpur	Tdurum_contig14784_676	5B	294631453	3.33889	0.0719723
MLM	NDVIH(C)	Jabalpur	RAC875_c53903_318	5B	325931601	2.99777	0.0637749
MLM	NDVIH(C)	Jabalpur	TA008675-0589	5B	353039065	4.33161	0.0965063
MLM	NDVIH(C)	Jabalpur	BS00002191_51	5B	354292020	4.01547	0.088591
MLM	NDVIH(C)	Jabalpur	wsnp_Ex_c2132_4006417	5B	355686073	4.33161	0.0965063
MLM	NDVIH(C)	Jabalpur	wsnp_Ex_c2132_4004831	5B	355688589	4.01547	0.088591
MLM	NDVIH(C)	Jabalpur	BS00022086_51	5B	357103383	4.01547	0.088591
MLM	NDVIH(C)	Jabalpur	wsnp_Ku_c7199_12444840	5B	357103907	4.01547	0.088591
MLM	NDVIH(C)	Jabalpur	RAC875_c47060_61	5B	357104872	4.33161	0.0965063
MLM	NDVIH(C)	Jabalpur	wsnp_Ex_c40022_47169752	5B	357120370	4.33161	0.0965063
MLM	NDVIH(C)	Jabalpur	wsnp_Ex_c40022_47169698	5B	357120424	4.01547	0.088591
MLM	NDVIH(C)	Jabalpur	Ex_c40022_873	5B	357121156	4.33161	0.0965063
MLM	NDVIH(C)	Jabalpur	BS00022662_51	5B	357122469	4.01547	0.088591
MLM	NDVIH(C)	Jabalpur	IAAV3825	5B	357552836	4.01547	0.088591
MLM	NDVIH(C)	Jabalpur	BobWhite_c8764_219	5B	357552957	4.01547	0.088591
MLM	NDVIH(C)	Jabalpur	CAP12_c1419_574	5B	362518088	4.01547	0.088591
MLM	NDVIH(C)	Jabalpur	Excalibur_c60683_908	5B	366008881	4.01547	0.088591
MLM	NDVIH(C)	Jabalpur	wsnp_Ex_c60683_61038062	5B	366008983	4.01547	0.088591
MLM	NDVIH(C)	Jabalpur	wsnp_Ex_c53011_56395185	5B	368503720	4.09044	0.0904604
MLM	NDVIH(C)	Jabalpur	CAP8_c1968_64	5B	369153223	3.6412	0.079341
MLM	NDVIH(C)	Jabalpur	IAAV9048	5B	404534888	4.2426	0.0942687
MLM	NDVIH(C)	Jabalpur	wsnp_Ra_c5634_9952011	5B	409318481	4.33348	0.0965494
MLM	NDVIH(C)	Jabalpur	BS00096756_51	5D	538757186	3.98517	0.0878358
MLM	NDVIH(C)	Jabalpur	Kukri_c7146_870	6A	773349148	3.50219	0.0759411
MLM	NDVIH(C)	Jabalpur	Tdurum_contig22364_380	7A	530926981	3.46821	0.0751128
MLM	NDVIH(C)	Jabalpur	BS00071424_51	7A	636898819	4.2815	0.0952528
MLM	NDVIH(C)	Jabalpur	BobWhite_c14812_828	7B	106339881	3.51103	0.0761565
MLM	NDVIH(C)	Jabalpur	Tdurum_contig62213_156	7B	631999454	3.20369	0.0687078
MLM	NDVIH(C)	Jabalpur	Tdurum_contig42584_907	7B	633823839	3.39605	0.0733582
MLM	NDVIH(C)	Jabalpur	CAP12_c194_240	7B	742463681	3.4098	0.0736921
MLM	NDVIH(C)	Jabalpur	Kukri_rep_c101620_1848	7B	744402154	3.32796	0.0717076
MLM	NDVIH(C)	Jabalpur	Tdurum_contig51105_510	7B	744402964	3.32796	0.0717076
MLM	NDVIH(C)	Jabalpur	Tdurum_contig51105_1538	7B	744405110	3.32796	0.0717076
MLM	NDVIH(C)	Jabalpur	Kukri_c65047_76	7B	750591875	3.16031	0.0676648
MLM	NDVIH(C)	Jabalpur	Excalibur_c24639_398	7B	750605798	3.01136	0.064099
MLM	NDVIH(S)	Jabalpur	IACX2325	1A	356474568	3.90984	0.117657
MLM	NDVIH(S)	Jabalpur	wsnp_Ex_c20250_29303152	3A	696243396	3.5818	0.109857
MLM	NDVIH(S)	Jabalpur	wsnp_Ku_c2185_4218722	5B	534322809	3.21067	0.101159
MLM	NDVIH(S)	Jabalpur	Tdurum_contig12551_233	5B	534333410	3.10829	0.0987855
MLM	NDVIH(S)	Jabalpur	BS00067117_51	3D	596675272	3.03516	0.0970966
MLM	NDVIM(C)	Jabalpur	wsnp_Ex_rep_c106111_90308719	1A	8240307	4.04239	0.0899054
MLM	NDVIM(C)	Jabalpur	Kukri_c37212_1286	1A	8242653	3.35855	0.0731009
MLM	NDVIM(C)	Jabalpur	RFL_Contig1027_442	1A	8244156	4.04239	0.0899054
MLM	NDVIM(C)	Jabalpur	RAC875_c1710_376	1A	9103721	4.1798	0.0933286
MLM	NDVIM(C)	Jabalpur	BS00022173_51	1A	508724101	3.14367	0.0679211
MLM	NDVIM(C)	Jabalpur	BS00022220_51	1A	508725967	3.14367	0.0679211
MLM	NDVIM(C)	Jabalpur	Kukri_c2332_1093	1B	7660066	3.16294	0.0683835
MLM	NDVIM(C)	Jabalpur	GENE-0514_210	1B	579865401	3.71909	0.0819007
MLM	NDVIM(C)	Jabalpur	wsnp_Ex_c4436_7981188	1B	668124748	3.06263	0.0659808
MLM	NDVIM(C)	Jabalpur	Tdurum_contig94450_255	1B	671199303	5.73049	0.133182
MLM	NDVIM(C)	Jabalpur	Tdurum_contig93330_263	1B	673176320	3.8242	0.0844906
MLM	NDVIM(C)	Jabalpur	Kukri_c1259_864	1B	673176421	3.8242	0.0844906
MLM	NDVIM(C)	Jabalpur	BS00083500_51	1B	673176815	3.8242	0.0844906
MLM	NDVIM(C)	Jabalpur	Tdurum_contig93330_656	1B	673176815	3.39908	0.0740835
MLM	NDVIM(C)	Jabalpur	IACX17310	1B	673743239	3.73296	0.0822418
MLM	NDVIM(C)	Jabalpur	BS00084990_51	1B	673745712	3.73296	0.0822418
MLM	NDVIM(C)	Jabalpur	Kukri_c376_3063	1B	673958538	4.30277	0.0964245
MLM	NDVIM(C)	Jabalpur	RAC875_c47976_291	3A	36921508	4.03198	0.0896409
MLM	NDVIM(C)	Jabalpur	IAAV5729	3A	36921508	4.03198	0.0896409
MLM	NDVIM(C)	Jabalpur	BobWhite_c428_489	4A	18244893	3.66061	0.0804643
MLM	NDVIM(C)	Jabalpur	BobWhite_c428_540	4A	18739383	3.66061	0.0804643
MLM	NDVIM(C)	Jabalpur	RAC875_c28585_156	4A	18877192	3.66061	0.0804643
MLM	NDVIM(C)	Jabalpur	BS00011583_51	4A	22528719	3.98051	0.0883617
MLM	NDVIM(C)	Jabalpur	Tdurum_contig93100_77	4A	705178300	3.57705	0.0784182
MLM	NDVIM(C)	Jabalpur	BS00091561_51	4A	705178372	3.57705	0.0784182
MLM	NDVIM(C)	Jabalpur	Tdurum_contig93100_149	4A	705178372	3.57705	0.0784182
MLM	NDVIM(C)	Jabalpur	BobWhite_c8680_918	4A	705179194	3.96803	0.0880517
MLM	NDVIM(C)	Jabalpur	BobWhite_s66966_118	4A	705180341	3.58697	0.0786605
MLM	NDVIM(C)	Jabalpur	Kukri_c27648_350	4A	705517540	3.57705	0.0784182
MLM	NDVIM(C)	Jabalpur	RAC875_rep_c69632_65	4A	714179096	3.48355	0.0761367
MLM	NDVIM(C)	Jabalpur	Tdurum_contig10654_375	4A	732511868	3.45588	0.0754634
MLM	NDVIM(C)	Jabalpur	Tdurum_contig22364_380	7A	530926981	3.53386	0.0773632
MLM	NDVIM(C)	Jabalpur	RAC875_c60161_145	7A	621583833	3.81455	0.0842523
MLM	NDVIM(C)	Jabalpur	BS00071424_51	7A	636898819	4.20691	0.0940057
MLM	NDVIM(S)	Jabalpur	Tdurum_contig11106_340	1A	554208204	3.00554	0.0916433
MLM	NDVIM(S)	Jabalpur	Tdurum_contig11106_264	1A	554208280	3.00554	0.0916433
MLM	NDVIM(S)	Jabalpur	BobWhite_rep_c50013_65	5A	499449815	4.61798	0.130242
MLM	NDVIM(S)	Jabalpur	Excalibur_c1954_930	5A	499503090	3.82936	0.111065
MLM	NDVIM(S)	Jabalpur	Kukri_c29521_123	5A	502066957	3.0403	0.0924484
MLM	NDVIM(S)	Jabalpur	BobWhite_rep_c63332_67	5A	677845610	3.50552	0.103349
MLM	NDVIM(S)	Jabalpur	BS00022838_51	5A	678229521	3.58649	0.105268
MLM	NDVIM(S)	Jabalpur	RAC875_c32639_395	5A	679489743	3.8914	0.112555
MLM	NDVIM(S)	Jabalpur	Kukri_c75091_154	5A	679657910	3.42738	0.101502
MLM	NDVIM(S)	Jabalpur	Kukri_c75091_220	5A	679657976	3.8914	0.112555
MLM	NDVIM(S)	Jabalpur	wsnp_Ku_rep_c71232_70948744	5A	679663686	3.38959	0.100611
MLM	NDVIM(S)	Jabalpur	wsnp_Ex_c23795_33033959	5A	679664943	3.8914	0.112555
MLM	NDVIM(S)	Jabalpur	wsnp_Ex_c23795_33033150	5A	679665943	3.38959	0.100611
MLM	NDVIM(S)	Jabalpur	wsnp_Ex_c23795_33033010	5A	679666083	3.38959	0.100611
MLM	NDVIM(S)	Jabalpur	BS00022299_51	5A	679740028	5.33161	0.148089
MLM	NDVIM(S)	Jabalpur	Tdurum_contig42962_2138	5A	680116503	3.1489	0.0949725
MLM	NDVIM(S)	Jabalpur	BobWhite_rep_c57286_122	5A	680208839	4.84771	0.13597
MLM	NDVIM(S)	Jabalpur	wsnp_CAP11_c1116_654940	5A	684939752	3.12331	0.0943766
MLM	NDVIM(S)	Jabalpur	CAP12_c956_61	5A	684939752	3.12331	0.0943766
MLM	NDVIM(S)	Jabalpur	BS00010726_51	7A	19006996	3.33087	0.0992302
MLM	PH(C)	Jabalpur	BS00022429_51	1B	8559748	3.72474	0.0925541
MLM	PH(C)	Jabalpur	BS00110900_51	1B	10361105	3.49457	0.0869842
MLM	PH(C)	Jabalpur	wsnp_Ex_c5412_9564346	2A	36793720	3.05193	0.0764267
MLM	PH(C)	Jabalpur	wsnp_Ex_c5412_9564046	2A	36794379	3.05193	0.0764267
MLM	PH(C)	Jabalpur	wsnp_Ex_c5412_9564478	2A	41236061	3.45283	0.0859799
MLM	PH(C)	Jabalpur	wsnp_JG_c2509_1153697	3A	131458607	3.26498	0.0814819
MLM	PH(C)	Jabalpur	Excalibur_c40694_473	3A	208246983	3.7742	0.0937577
MLM	PH(C)	Jabalpur	Ex_c17586_108	3A	215482222	3.52207	0.087647
MLM	PH(C)	Jabalpur	Kukri_rep_c114028_94	3A	269670959	3.419	0.0851672
MLM	PH(C)	Jabalpur	wsnp_Ex_rep_c67460_66057400	3A	290444334	4.33161	0.107491
MLM	PH(C)	Jabalpur	wsnp_Ex_c22435_31629303	3A	309341212	3.40406	0.0848085
MLM	PH(C)	Jabalpur	D_F5XZDLF02GZM9K_79	3A	313303000	3.95096	0.0980786
MLM	PH(C)	Jabalpur	IAAV5207	3A	321112687	4.36051	0.108198
MLM	PH(C)	Jabalpur	Kukri_c17313_667	3A	351125842	3.61467	0.0898841
MLM	PH(C)	Jabalpur	wsnp_Ex_c6217_10848574	3A	367836257	4.01189	0.0995708
MLM	PH(C)	Jabalpur	wsnp_Ex_c48136_53140385	3A	370235668	4.36051	0.108198
MLM	PH(C)	Jabalpur	wsnp_Ex_c20273_29326769	3A	371628644	3.58718	0.089219
MLM	PH(C)	Jabalpur	Excalibur_c60452_196	3A	393911475	3.42164	0.0852306
MLM	PH(C)	Jabalpur	wsnp_Ex_c12850_20377830	3A	507766112	3.72663	0.0926001
MLM	PH(C)	Jabalpur	wsnp_Ex_c11085_17973016	3A	513890308	3.41381	0.0850425
MLM	PH(C)	Jabalpur	wsnp_Ex_c10667_17387885	3A	514110012	2.99785	0.0751512
MLM	PH(C)	Jabalpur	Excalibur_rep_c105085_102	3A	514110012	2.99785	0.0751512
MLM	PH(C)	Jabalpur	IAAV4286	3A	514496227	3.08757	0.0772688
MLM	PH(C)	Jabalpur	wsnp_Ex_c9468_15696542	3A	516122827	3.08757	0.0772688
MLM	PH(C)	Jabalpur	RAC875_c26177_632	6D	26245055	3.02394	0.0757661
MLM	PH(C)	Jabalpur	BobWhite_c5654_231	7D	7446590	3.37416	0.0840918
MLM	PH(C)	Jabalpur	Ra_c11887_1826	7D	8254351	3.0774	0.0770283
MLM	PH(C)	Jabalpur	D_contig36176_338	7D	13001473	3.10152	0.0775988
MLM	PH(C)	Jabalpur	wsnp_Ku_rep_c69533_68919669	7D	13021811	3.52535	0.0877261
MLM	PH(C)	Jabalpur	Ex_c25027_535	7D	14426906	3.52188	0.0876424
MLM	PH(C)	Jabalpur	BS00110642_51	7D	15322747	3.38379	0.0843225
MLM	PH(C)	Jabalpur	BS00110124_51	7D	15322939	3.38379	0.0843225
MLM	PH(S)	Jabalpur	D_F5XZDLF02GZM9K_79	3A	313303000	3.04692	0.0730364
MLM	PH(S)	Jabalpur	IAAV5207	3A	321112687	3.00472	0.0720378
MLM	PH(S)	Jabalpur	wsnp_Ex_c48136_53140385	3A	370235668	3.00472	0.0720378
MLM	PH(S)	Jabalpur	wsnp_Ex_c20273_29326769	3A	371628644	3.15813	0.0756778
MLM	PH(S)	Jabalpur	wsnp_Ex_c9618_15912364	4A	5337053	3.17242	0.0760182
MLM	PH(S)	Jabalpur	RAC875_c5834_235	4A	6536992	3.64409	0.0873753
MLM	PH(S)	Jabalpur	BS00104640_51	4A	727128955	3.64764	0.0874616
MLM	PH(S)	Jabalpur	BobWhite_c38832_153	4A	733696092	3.51347	0.0842071
MLM	PH(S)	Jabalpur	BS00009680_51	4A	733696231	3.51347	0.0842071
MLM	PH(S)	Jabalpur	Excalibur_rep_c101560_2243	4A	733999767	3.69898	0.0887115
MLM	PH(S)	Jabalpur	Ra_c662_521	4A	735503308	3.51347	0.0842071
MLM	PH(S)	Jabalpur	wsnp_Ex_c1675_3183614	4A	735776503	3.5566	0.0852514
MLM	PH(S)	Jabalpur	wsnp_Ex_c1675_3181929	4A	735778188	3.60846	0.0865093
MLM	PH(S)	Jabalpur	wsnp_Ex_c17294_25964947	4A	735778969	3.51347	0.0842071
MLM	PH(S)	Jabalpur	BobWhite_c20558_413	4A	737340062	3.62518	0.0869154
MLM	PH(S)	Jabalpur	Excalibur_c827_666	6D	453013276	3.6089	0.08652
MLM	TKW(C)	Jabalpur	IAAV6317	3A	557018594	3.06482	0.120805
MLM	TKW(C)	Jabalpur	wsnp_Ex_c1149_2206471	3A	557257146	3.27153	0.125478
MLM	TKW(C)	Jabalpur	BS00101401_51	3A	557414880	3.19517	0.123747
MLM	TKW(C)	Jabalpur	Ku_c68484_1276	3A	557956310	3.19517	0.123747
MLM	TKW(C)	Jabalpur	wsnp_Ex_c12269_19597341	3A	558884773	3.08188	0.121189
MLM	TKW(C)	Jabalpur	RAC875_rep_c105428_270	3A	558886118	3.27153	0.125478
MLM	TKW(C)	Jabalpur	wsnp_Ku_c32404_42016343	3A	558886118	3.19517	0.123747
MLM	TKW(C)	Jabalpur	wsnp_Ex_c24731_33983680	3A	558887532	3.19517	0.123747
MLM	TKW(C)	Jabalpur	Ra_c38505_555	3A	558890672	3.19517	0.123747
MLM	TKW(C)	Jabalpur	wsnp_Ex_c41283_48140956	3A	559530559	3.31158	0.126389
MLM	TKW(C)	Jabalpur	IAAV1334	3A	560679082	3.19517	0.123747
MLM	TKW(C)	Jabalpur	BS00070511_51	3A	560680682	3.19517	0.123747
MLM	TKW(C)	Jabalpur	IAAV5030	3A	560680682	3.19517	0.123747
MLM	TKW(C)	Jabalpur	wsnp_Ex_c37208_45002588	3A	560681118	3.19517	0.123747
MLM	TKW(C)	Jabalpur	wsnp_Ex_c15100_23284023	3A	562351868	3.01493	0.119684
MLM	TKW(C)	Jabalpur	BobWhite_c447_897	6B	715979832	3.28235	0.125724
MLM	TKW(C)	Jabalpur	wsnp_Ex_c39221_46569987	7A	112265316	3.08858	0.12134
FarmCPU	CTDGF(S)	Jabalpur	Excalibur_c10111_85	1B	637826206	3.18679	NA
FarmCPU	CTDGF(S)	Jabalpur	tplb0034e16_925	1B	637827898	3.18679	NA
FarmCPU	CTDGF(S)	Jabalpur	tplb0034e16_1165	1B	637829480	3.18679	NA
FarmCPU	CTDGF(S)	Jabalpur	wsnp_JD_c2578_3489735	2A	735564561	3.04762	NA
FarmCPU	CTDGF(S)	Jabalpur	wsnp_Ex_c24964_34219020	2A	735566255	3.04762	NA
FarmCPU	CTDGF(S)	Jabalpur	BS00088325_51	2B	17388973	3.06284	NA
FarmCPU	CTDGF(S)	Jabalpur	wsnp_Ex_c9618_15912364	4A	5337053	3.08652	NA
FarmCPU	CTDGF(S)	Jabalpur	Tdurum_contig75819_1117	4A	20058113	3.59209	NA
FarmCPU	CTDGF(S)	Jabalpur	Tdurum_contig75819_1220	4A	20058216	3.17248	NA
FarmCPU	CTDGF(S)	Jabalpur	RFL_Contig3841_2433	4A	712865230	3.34193	NA
FarmCPU	CTDGF(S)	Jabalpur	Tdurum_contig75819_1471	4A	712865230	3.34193	NA
FarmCPU	CTDGF(S)	Jabalpur	RFL_Contig3841_2409	4A	712865254	3.34193	NA
FarmCPU	CTDGF(S)	Jabalpur	Tdurum_contig75819_1591	4A	712865491	3.17865	NA
FarmCPU	CTDGF(S)	Jabalpur	BS00070687_51	4A	713518979	3.36545	NA
FarmCPU	CTDGF(S)	Jabalpur	BS00075048_51	4A	713519382	3.08426	NA
FarmCPU	CTDGF(S)	Jabalpur	wsnp_Ku_c20783_30448706	4A	713523135	3.23077	NA
FarmCPU	CTDGF(S)	Jabalpur	BS00045554_51	4A	713523395	3.23077	NA
FarmCPU	CTDGF(S)	Jabalpur	Tdurum_contig10654_704	4A	732512197	3.04635	NA
FarmCPU	CTDGF(S)	Jabalpur	BobWhite_c15529_288	4B	229460903	3.49536	NA
FarmCPU	CTDGF(S)	Jabalpur	BS00074299_51	5A	578061400	3.36389	NA
FarmCPU	CTDGF(S)	Jabalpur	BS00074301_51	5A	578061428	3.42616	NA
FarmCPU	CTDGF(S)	Jabalpur	Tdurum_contig86202_175	5A	578063930	3.36389	NA
FarmCPU	CTDGF(S)	Jabalpur	BobWhite_c23736_153	5A	578448167	3.09741	NA
FarmCPU	CTDGF(S)	Jabalpur	Tdurum_contig52695_388	5A	578449291	3.6608	NA
FarmCPU	CTDH(C)	Jabalpur	Excalibur_c9509_1180	1A	1336994	3.29302	NA
FarmCPU	CTDH(C)	Jabalpur	Tdurum_contig44888_837	1A	1337356	3.29302	NA
FarmCPU	CTDH(C)	Jabalpur	IAAV3919	1A	1337356	3.22188	NA
FarmCPU	CTDH(C)	Jabalpur	BobWhite_c14032_277	1D	10257425	3.11076	NA
FarmCPU	CTDH(C)	Jabalpur	Excalibur_c48871_625	2B	641232551	3.04735	NA
FarmCPU	CTDH(C)	Jabalpur	D_contig12069_831	2B	641603322	4.08302	NA
FarmCPU	CTDH(C)	Jabalpur	Kukri_c49784_86	2B	800031404	3.18666	NA
FarmCPU	CTDH(C)	Jabalpur	Kukri_c49784_56	2B	800031434	3.18666	NA
FarmCPU	CTDH(C)	Jabalpur	Ex_c26924_745	5B	549948395	3.095	NA
FarmCPU	CTDH(C)	Jabalpur	wsnp_CAP7_c399_215824	6B	51409614	3.09227	NA
FarmCPU	CTDH(C)	Jabalpur	IAAV7556	6B	51409614	2.99639	NA
FarmCPU	CTDH(S)	Jabalpur	Kukri_c22088_62	7D	4015743	4.00922	NA
FarmCPU	CTDM(C)	Jabalpur	BobWhite_c34030_310	4B	547332570	3.0707	NA
FarmCPU	CTDM(C)	Jabalpur	wsnp_JD_c3867_4934646	5A	358012530	3.42019	NA
FarmCPU	CTDM(C)	Jabalpur	BS00021952_51	7B	42027620	3.04561	NA
FarmCPU	CTDM(C)	Jabalpur	wsnp_Ku_rep_c102842_89723861	7B	43880943	3.31095	NA
FarmCPU	CTDM(C)	Jabalpur	BS00031746_51	7B	43882175	3.02108	NA
FarmCPU	CTDM(S)	Jabalpur	wsnp_Ex_c3565_6520901	1A	380964447	3.12997	NA
FarmCPU	CTDM(S)	Jabalpur	Excalibur_c3565_2673	1A	380964667	3.12997	NA
FarmCPU	CTDM(S)	Jabalpur	wsnp_Ex_c25628_34888253	1A	380973276	3.12997	NA
FarmCPU	CTDM(S)	Jabalpur	Kukri_c19389_97	1A	381274245	3.12997	NA
FarmCPU	CTDM(S)	Jabalpur	RAC875_c25799_457	1A	381314821	3.12997	NA
FarmCPU	CTDM(S)	Jabalpur	GENE-0235_245	1A	381316654	3.12997	NA
FarmCPU	CTDM(S)	Jabalpur	BS00041358_51	1A	381822406	3.12997	NA
FarmCPU	CTDM(S)	Jabalpur	wsnp_Ku_c23598_33524490	2A	3447494	3.06436	NA
FarmCPU	CTDM(S)	Jabalpur	BobWhite_c13373_250	2A	3962431	4.04383	NA
FarmCPU	CTDM(S)	Jabalpur	BS00064039_51	3A	571302990	3.02712	NA
FarmCPU	CTDM(S)	Jabalpur	IAAV902	3A	574256972	3.1976	NA
FarmCPU	CTDM(S)	Jabalpur	RAC875_c744_1935	3A	574341549	3.37257	NA
FarmCPU	CTDM(S)	Jabalpur	Kukri_c27901_685	4A	63545963	3.02628	NA
FarmCPU	CTDM(S)	Jabalpur	Excalibur_c39621_358	4A	64150356	3.02628	NA
FarmCPU	CTDM(S)	Jabalpur	RAC875_c103787_233	5A	327750578	3.66646	NA
FarmCPU	CTDM(S)	Jabalpur	BobWhite_rep_c49979_373	5A	381301752	4.1891	NA
FarmCPU	CTDM(S)	Jabalpur	CAP11_c2503_103	5A	381366719	4.1891	NA
FarmCPU	CTDM(S)	Jabalpur	BobWhite_rep_c49700_452	5A	382778448	3.45876	NA
FarmCPU	CTDM(S)	Jabalpur	BS00109560_51	5B	556182641	3.00932	NA
FarmCPU	CTDM(S)	Jabalpur	wsnp_be352570B_Ta_2_1	7B	136312969	3.07916	NA
FarmCPU	CTDM(S)	Jabalpur	Kukri_c53648_585	7B	136314011	3.07916	NA
FarmCPU	CTDM(S)	Jabalpur	Tdurum_contig28644_90	7B	136314909	3.20696	NA
FarmCPU	CTDM(S)	Jabalpur	RAC875_c19552_137	7B	137788615	3.07916	NA
FarmCPU	CTDM(S)	Jabalpur	Ex_c2857_1303	7B	137799098	3.07916	NA
FarmCPU	CTDM(S)	Jabalpur	wsnp_Ex_c2857_5275817	7B	137800537	3.07916	NA
FarmCPU	CTDM(S)	Jabalpur	IAAV9153	7B	137800937	3.07916	NA
FarmCPU	CTDM(S)	Jabalpur	JD_c5200_835	7B	435421358	3.11298	NA
FarmCPU	CTDM(S)	Jabalpur	GENE-3452_1116	7B	506111330	3.28211	NA
FarmCPU	CTDM(S)	Jabalpur	Kukri_rep_c101179_404	7D	12733808	3.10363	NA
FarmCPU	DH(C)	Jabalpur	wsnp_Ex_c23992_33235984	1B	532167768	3.8174	NA
FarmCPU	DH(C)	Jabalpur	Ex_c102909_778	1B	532173004	3.07618	NA
FarmCPU	DH(C)	Jabalpur	Excalibur_rep_c106790_155	4D	113155391	3.38873	NA
FarmCPU	DH(C)	Jabalpur	Kukri_c5766_550	5A	369389106	3.06436	NA
FarmCPU	DH(C)	Jabalpur	Ra_c9938_1299	5A	486750039	3.24082	NA
FarmCPU	DH(C)	Jabalpur	Ra_c9938_1734	5A	486750616	3.24082	NA
FarmCPU	DH(C)	Jabalpur	Ra_c22493_190	6B	6196794	3.76139	NA
FarmCPU	DH(C)	Jabalpur	BS00064783_51	7B	616502295	3.01391	NA
FarmCPU	DH(C)	Jabalpur	RAC875_c10372_671	7B	616507913	3.4968	NA
FarmCPU	DH(C)	Jabalpur	Excalibur_c1205_188	7B	709522057	3.24475	NA
FarmCPU	DH(C)	Jabalpur	GENE-4528_455	7B	709611417	3.03613	NA
FarmCPU	DH(S)	Jabalpur	BS00010947_51	3A	404826827	4.10292	NA
FarmCPU	DH(S)	Jabalpur	BS00022129_51	3A	414814569	3.68028	NA
FarmCPU	DH(S)	Jabalpur	BobWhite_c5649_344	4A	21262948	3.05298	NA
FarmCPU	DH(S)	Jabalpur	IACX2960	5D	347482700	3.12938	NA
FarmCPU	DH(S)	Jabalpur	BS00000747_51	7A	21263058	3.05298	NA
FarmCPU	DH(S)	Jabalpur	CAP12_c1816_325	7B	21668998	3.0761	NA
FarmCPU	DM(C)	Jabalpur	Kukri_c5347_811	3B	591366968	3.00611	NA
FarmCPU	DM(C)	Jabalpur	Excalibur_c25678_337	3B	591455290	3.00611	NA
FarmCPU	DM(C)	Jabalpur	BobWhite_c34030_310	4B	547332570	3.37092	NA
FarmCPU	DM(C)	Jabalpur	Excalibur_rep_c106790_155	4D	113155391	3.41893	NA
FarmCPU	DM(C)	Jabalpur	RAC875_c10372_671	7B	616507913	3.15509	NA
FarmCPU	DM(S)	Jabalpur	BS00064975_51	1B	47175642	3.06143	NA
FarmCPU	DM(S)	Jabalpur	Excalibur_c5443_473	1B	518666221	3.08631	NA
FarmCPU	DM(S)	Jabalpur	RAC875_c275_229	1B	571437111	3.08631	NA
FarmCPU	DM(S)	Jabalpur	Excalibur_c9868_1206	5B	491447163	3.28618	NA
FarmCPU	DM(S)	Jabalpur	BS00003655_51	5B	606021046	4.07058	NA
FarmCPU	DM(S)	Jabalpur	IAAV8633	6A	1498135	3.87505	NA
FarmCPU	DM(S)	Jabalpur	RAC875_c8721_212	6A	550540556	3.18027	NA
FarmCPU	GY(C)	Jabalpur	Excalibur_c9166_913	7A	14881080	3.32292	NA
FarmCPU	GY(C)	Jabalpur	wsnp_Ex_c6142_10746442	7A	717037357	3.39229	NA
FarmCPU	GY(C)	Jabalpur	wsnp_Ra_c7112_12318340	7A	717040985	3.31817	NA
FarmCPU	GY(C)	Jabalpur	wsnp_Ex_c53387_56641291	7A	717089688	3.31817	NA
FarmCPU	GY(C)	Jabalpur	BobWhite_c25527_313	7A	717090370	3.31817	NA
FarmCPU	GY(C)	Jabalpur	wsnp_Ra_c2063_4012957	7A	717254183	3.39229	NA
FarmCPU	GY(C)	Jabalpur	Excalibur_c34189_122	7A	717257472	3.43868	NA
FarmCPU	GY(S)	Jabalpur	IAAV5550	7A	716246600		NA
FarmCPU	GY(S)	Jabalpur	wsnp_Ex_c916_1767286	7A	716247671	3.02601	NA
FarmCPU	GY(S)	Jabalpur	wsnp_Ex_c6142_10746442	7A	717037357	3.73543	NA
FarmCPU	GY(S)	Jabalpur	wsnp_Ra_c7112_12318340	7A	717040985	3.73373	NA
FarmCPU	GY(S)	Jabalpur	wsnp_Ex_c53387_56641291	7A	717089688	3.73373	NA
FarmCPU	GY(S)	Jabalpur	BobWhite_c25527_313	7A	717090370	3.73373	NA
FarmCPU	GY(S)	Jabalpur	wsnp_Ra_c2063_4012957	7A	717254183	3.73543	NA
FarmCPU	GY(S)	Jabalpur	Excalibur_c34189_122	7A	717257472	3.7804	NA
FarmCPU	NDVIGF(C)	Jabalpur	GENE-0014_822	1D	1211050	3.85142	NA
FarmCPU	NDVIGF(C)	Jabalpur	Kukri_c36351_64	1D	1337616	5.43533	NA
FarmCPU	NDVIGF(C)	Jabalpur	IAAV1917	1D	2111062	3.16061	NA
FarmCPU	NDVIGF(C)	Jabalpur	RAC875_c20883_693	1D	2111552	3.85142	NA
FarmCPU	NDVIGF(C)	Jabalpur	Kukri_c26168_713	1D	2112254	3.85142	NA
FarmCPU	NDVIGF(C)	Jabalpur	BobWhite_c47810_111	1D	2114923	3.16061	NA
FarmCPU	NDVIGF(C)	Jabalpur	BS00093325_51	1D	2219936	5.52143	NA
FarmCPU	NDVIGF(C)	Jabalpur	RAC875_c10925_1887	1D	2224692	5.43533	NA
FarmCPU	NDVIGF(C)	Jabalpur	Kukri_c2408_784	1D	2224826	5.43533	NA
FarmCPU	NDVIGF(C)	Jabalpur	RAC875_c16897_367	2D	17814828	3.64688	NA
FarmCPU	NDVIGF(C)	Jabalpur	wsnp_Ex_c1408_2704613	2D	18234163	3.06107	NA
FarmCPU	NDVIGF(C)	Jabalpur	BS00086387_51	2D	18234413	3.7306	NA
FarmCPU	NDVIGF(C)	Jabalpur	Kukri_c29358_277	2D	18636765	3.79806	NA
FarmCPU	NDVIGF(C)	Jabalpur	wsnp_Ex_c10674_17400603	5B	461137154	3.63042	NA
FarmCPU	NDVIGF(C)	Jabalpur	RFL_Contig697_1463	5B	461137154		NA
FarmCPU	NDVIGF(C)	Jabalpur	BS00094480_51	5B	464327601	3.34462	NA
FarmCPU	NDVIGF(C)	Jabalpur	IAAV5907	7D	571717710	2.99551	NA
FarmCPU	NDVIGF(S)	Jabalpur	wsnp_Ku_c7811_13387117	3A	714304450	3.15396	NA
FarmCPU	NDVIGF(S)	Jabalpur	BS00098759_51	3D	2520631	3.02653	NA
FarmCPU	NDVIGF(S)	Jabalpur	BS00067117_51	3D	596675272	3.02588	NA
FarmCPU	NDVIGF(S)	Jabalpur	BobWhite_c17999_112	4A	234127314	3.18029	NA
FarmCPU	NDVIGF(S)	Jabalpur	wsnp_CAP7_c2931_1395666	4A	465403914	3.20855	NA
FarmCPU	NDVIGF(S)	Jabalpur	wsnp_Ex_rep_c70327_69270561	4A	489107486	3.09153	NA
FarmCPU	NDVIGF(S)	Jabalpur	Excalibur_c17268_243	5A	479908678	4.34969	NA
FarmCPU	NDVIGF(S)	Jabalpur	IAAV6060	5A	479908679	4.34969	NA
FarmCPU	NDVIGF(S)	Jabalpur	wsnp_Ex_c3838_6981043	5A	480286267	4.34486	NA
FarmCPU	NDVIGF(S)	Jabalpur	wsnp_Ku_c14139_22353229	5A	482124570	3.05111	NA
FarmCPU	NDVIGF(S)	Jabalpur	Ra_c9938_1299	5A	486750039	4.41454	NA
FarmCPU	NDVIGF(S)	Jabalpur	Ra_c9938_1734	5A	486750616	4.41454	NA
FarmCPU	NDVIGF(S)	Jabalpur	BS00022299_51	5A	679740028	3.36743	NA
FarmCPU	NDVIGF(S)	Jabalpur	IACX17304	5B	527609092	3.07686	NA
FarmCPU	NDVIH(C)	Jabalpur	BS00023130_51	1A	5024234	3.85827	NA
FarmCPU	NDVIH(C)	Jabalpur	wsnp_Ex_rep_c106111_90308719	1A	8240307	4.44733	NA
FarmCPU	NDVIH(C)	Jabalpur	RFL_Contig1027_442	1A	8244156	4.44733	NA
FarmCPU	NDVIH(C)	Jabalpur	RAC875_c1710_376	1A	9103721	4.28067	NA
FarmCPU	NDVIH(C)	Jabalpur	RAC875_c42275_224	1B	459837190	3.14629	NA
FarmCPU	NDVIH(C)	Jabalpur	Tdurum_contig8580_586	1B	469218151		NA
FarmCPU	NDVIH(C)	Jabalpur	Kukri_c5407_192	1B	562318554	3.52195	NA
FarmCPU	NDVIH(C)	Jabalpur	wsnp_Ex_c4436_7981188	1B	668124748	3.55294	NA
FarmCPU	NDVIH(C)	Jabalpur	Tdurum_contig94450_255	1B	671199303	3.84895	NA
FarmCPU	NDVIH(C)	Jabalpur	IACX17310	1B	673743239	3.00073	NA
FarmCPU	NDVIH(C)	Jabalpur	BS00084990_51	1B	673745712	3.00073	NA
FarmCPU	NDVIH(C)	Jabalpur	Kukri_c376_3063	1B	673958538	2.99573	NA
FarmCPU	NDVIH(C)	Jabalpur	GENE-1056_55	2B	635228865	4.04769	NA
FarmCPU	NDVIH(C)	Jabalpur	Tdurum_contig10654_375	4A	732511868	3.06284	NA
FarmCPU	NDVIH(C)	Jabalpur	BobWhite_c2506_332	5A	297745370	3.52251	NA
FarmCPU	NDVIH(C)	Jabalpur	wsnp_Ex_c26968_36188964	5A	680209898	3.70309	NA
FarmCPU	NDVIH(C)	Jabalpur	BobWhite_c8906_83	5A	680209988	3.70309	NA
FarmCPU	NDVIH(C)	Jabalpur	Kukri_rep_c113387_369	5B	283236052	3.05123	NA
FarmCPU	NDVIH(C)	Jabalpur	Tdurum_contig14784_676	5B	294631453	3.33222	NA
FarmCPU	NDVIH(C)	Jabalpur	RAC875_c53903_318	5B	325931601	3.05123	NA
FarmCPU	NDVIH(C)	Jabalpur	TA008675-0589	5B	353039065	4.55909	NA
FarmCPU	NDVIH(C)	Jabalpur	BS00002191_51	5B	354292020	4.19382	NA
FarmCPU	NDVIH(C)	Jabalpur	wsnp_Ex_c2132_4006417	5B	355686073	4.55909	NA
FarmCPU	NDVIH(C)	Jabalpur	wsnp_Ex_c2132_4004831	5B	355688589	4.19382	NA
FarmCPU	NDVIH(C)	Jabalpur	BS00022086_51	5B	357103383	4.19382	NA
FarmCPU	NDVIH(C)	Jabalpur	wsnp_Ku_c7199_12444840	5B	357103907	4.19382	NA
FarmCPU	NDVIH(C)	Jabalpur	RAC875_c47060_61	5B	357104872	4.55909	NA
FarmCPU	NDVIH(C)	Jabalpur	wsnp_Ex_c40022_47169752	5B	357120370	4.55909	NA
FarmCPU	NDVIH(C)	Jabalpur	wsnp_Ex_c40022_47169698	5B	357120424	4.19382	NA
FarmCPU	NDVIH(C)	Jabalpur	Ex_c40022_873	5B	357121156	4.55909	NA
FarmCPU	NDVIH(C)	Jabalpur	BS00022662_51	5B	357122469	4.19382	NA
FarmCPU	NDVIH(C)	Jabalpur	IAAV3825	5B	357552836	4.19382	NA
FarmCPU	NDVIH(C)	Jabalpur	BobWhite_c8764_219	5B	357552957	4.19382	NA
FarmCPU	NDVIH(C)	Jabalpur	CAP12_c1419_574	5B	362518088	4.19382	NA
FarmCPU	NDVIH(C)	Jabalpur	Excalibur_c60683_908	5B	366008881	4.19382	NA
FarmCPU	NDVIH(C)	Jabalpur	wsnp_Ex_c60683_61038062	5B	366008983	4.19382	NA
FarmCPU	NDVIH(C)	Jabalpur	wsnp_Ex_c53011_56395185	5B	368503720	4.30277	NA
FarmCPU	NDVIH(C)	Jabalpur	CAP8_c1968_64	5B	369153223	3.92074	NA
FarmCPU	NDVIH(C)	Jabalpur	IAAV9048	5B	404534888	4.44249	NA
FarmCPU	NDVIH(C)	Jabalpur	wsnp_Ra_c5634_9952011	5B	409318481	4.56543	NA
FarmCPU	NDVIH(C)	Jabalpur	Tdurum_contig22364_380	7A	530926981	3.47536	NA
FarmCPU	NDVIH(C)	Jabalpur	BS00071424_51	7A	636898819	3.78501	NA
FarmCPU	NDVIH(C)	Jabalpur	Tdurum_contig62213_156	7B	631999454	3.00581	NA
FarmCPU	NDVIH(C)	Jabalpur	Tdurum_contig42584_907	7B	633823839	3.37692	NA
FarmCPU	NDVIH(C)	Jabalpur	CAP12_c194_240	7B	742463681	3.45162	NA
FarmCPU	NDVIH(C)	Jabalpur	Kukri_rep_c101620_1848	7B	744402154	3.42539	NA
FarmCPU	NDVIH(C)	Jabalpur	Tdurum_contig51105_510	7B	744402964	3.42539	NA
FarmCPU	NDVIH(C)	Jabalpur	Tdurum_contig51105_1538	7B	744405110	3.42539	NA
FarmCPU	NDVIH(C)	Jabalpur	BS00073560_51	7B	750124626	3.04762	NA
FarmCPU	NDVIH(C)	Jabalpur	Kukri_c65047_76	7B	750591875	3.17719	NA
FarmCPU	NDVIH(C)	Jabalpur	Excalibur_c24639_398	7B	750605798	3.12365	NA
FarmCPU	NDVIH(S)	Jabalpur	BobWhite_c8428_346	1A	273814636	3.11447	NA
FarmCPU	NDVIH(S)	Jabalpur	wsnp_Ex_c43454_49770425	1A	277347845	3.24204	NA
FarmCPU	NDVIH(S)	Jabalpur	IACX2325	1A	356474568	4.23284	NA
FarmCPU	NDVIH(S)	Jabalpur	wsnp_Ex_c20250_29303152	3A	696243396	3.7366	NA
FarmCPU	NDVIH(S)	Jabalpur	BS00067117_51	3D	596675272	3.13272	NA
FarmCPU	NDVIH(S)	Jabalpur	wsnp_Ex_c26968_36188964	5A	680209898	3.17219	NA
FarmCPU	NDVIH(S)	Jabalpur	BobWhite_c8906_83	5A	680209988	3.17219	NA
FarmCPU	NDVIH(S)	Jabalpur	wsnp_Ku_c2185_4218722	5B	534322809	3.30634	NA
FarmCPU	NDVIH(S)	Jabalpur	Tdurum_contig12551_233	5B	534333410	3.1965	NA
FarmCPU	NDVIH(S)	Jabalpur	BS00093591_51	5B	536051794	3.05192	NA
FarmCPU	NDVIM(C)	Jabalpur	RAC875_c1710_376	1A	9103721	4.76195	NA
FarmCPU	NDVIM(C)	Jabalpur	Tdurum_contig94450_255	1B	671199303	9.16558	NA
FarmCPU	NDVIM(C)	Jabalpur	IAAV5729	3A	36921508	7.56543	NA
FarmCPU	NDVIM(C)	Jabalpur	Excalibur_c5120_938	5B	687738216	3.25203	NA
FarmCPU	NDVIM(C)	Jabalpur	GENE-3918_443	6A	460471517	6.02	NA
FarmCPU	NDVIM(C)	Jabalpur	RAC875_c34994_183	6B	123836356	3.78651	NA
FarmCPU	NDVIM(C)	Jabalpur	RAC875_c4710_1109	6B	151134176	6.44009	NA
FarmCPU	NDVIM(C)	Jabalpur	Tdurum_contig54917_597	6D	32324253	5.91721	NA
FarmCPU	NDVIM(C)	Jabalpur	RAC875_rep_c105182_460	7A	585066092	6.39041	NA
FarmCPU	NDVIM(C)	Jabalpur	BS00071424_51	7A	636898819	9.767	NA
FarmCPU	NDVIM(S)	Jabalpur	BobWhite_rep_c50013_65	5A	499449815	4.4698	NA
FarmCPU	NDVIM(S)	Jabalpur	Excalibur_c1954_930	5A	499503090	3.52709	NA
FarmCPU	NDVIM(S)	Jabalpur	BobWhite_rep_c63332_67	5A	677845610	3.29396	NA
FarmCPU	NDVIM(S)	Jabalpur	BS00022838_51	5A	678229521	3.35409	NA
FarmCPU	NDVIM(S)	Jabalpur	RAC875_c32639_395	5A	679489743	3.6086	NA
FarmCPU	NDVIM(S)	Jabalpur	Kukri_c75091_154	5A	679657910	3.05141	NA
FarmCPU	NDVIM(S)	Jabalpur	Kukri_c75091_220	5A	679657976	3.6086	NA
FarmCPU	NDVIM(S)	Jabalpur	wsnp_Ku_rep_c71232_70948744	5A	679663686	3.15655	NA
FarmCPU	NDVIM(S)	Jabalpur	wsnp_Ex_c23795_33033959	5A	679664943	3.6086	NA
FarmCPU	NDVIM(S)	Jabalpur	wsnp_Ex_c23795_33033150	5A	679665943	3.15655	NA
FarmCPU	NDVIM(S)	Jabalpur	wsnp_Ex_c23795_33033010	5A	679666083	3.15655	NA
FarmCPU	NDVIM(S)	Jabalpur	BS00022299_51	5A	679740028	5.37882	NA
FarmCPU	NDVIM(S)	Jabalpur	BobWhite_rep_c57286_122	5A	680208839	4.41117	NA
FarmCPU	NDVIM(S)	Jabalpur	BS00010726_51	7A	19006996	3.53925	NA
FarmCPU	PH(C)	Jabalpur	BS00022429_51	1B	8559748	4.02549	NA
FarmCPU	PH(C)	Jabalpur	BS00110900_51	1B	10361105	3.51153	NA
FarmCPU	PH(C)	Jabalpur	wsnp_Ex_c5412_9564478	2A	41236061	3.40673	NA
FarmCPU	PH(C)	Jabalpur	wsnp_JG_c2509_1153697	3A	131458607	3.55711	NA
FarmCPU	PH(C)	Jabalpur	Excalibur_c40694_473	3A	208246983	4.06601	NA
FarmCPU	PH(C)	Jabalpur	Ex_c17586_108	3A	215482222	3.8117	NA
FarmCPU	PH(C)	Jabalpur	Kukri_rep_c114028_94	3A	269670959	3.71492	NA
FarmCPU	PH(C)	Jabalpur	wsnp_Ex_rep_c67460_66057400	3A	290444334	4.69465	NA
FarmCPU	PH(C)	Jabalpur	wsnp_Ex_c22435_31629303	3A	309341212	3.70454	NA
FarmCPU	PH(C)	Jabalpur	D_F5XZDLF02GZM9K_79	3A	313303000	4.25885	NA
FarmCPU	PH(C)	Jabalpur	IAAV5207	3A	321112687	4.70553	NA
FarmCPU	PH(C)	Jabalpur	Kukri_c17313_667	3A	351125842	3.92158	NA
FarmCPU	PH(C)	Jabalpur	wsnp_Ex_c6217_10848574	3A	367836257	4.37161	NA
FarmCPU	PH(C)	Jabalpur	wsnp_Ex_c48136_53140385	3A	370235668	4.70553	NA
FarmCPU	PH(C)	Jabalpur	wsnp_Ex_c20273_29326769	3A	371628644	3.90674	NA
FarmCPU	PH(C)	Jabalpur	Excalibur_c60452_196	3A	393911475	3.6939	NA
FarmCPU	PH(C)	Jabalpur	BobWhite_rep_c55551_53	3A	431127864	3.15788	NA
FarmCPU	PH(C)	Jabalpur	BS00066800_51	3A	431822454	3.00491	NA
FarmCPU	PH(C)	Jabalpur	Kukri_c13793_1152	3A	432855554	3.00491	NA
FarmCPU	PH(C)	Jabalpur	wsnp_Ex_c22888_32105519	3A	432855554	3.00491	NA
FarmCPU	PH(C)	Jabalpur	wsnp_RFL_Contig3866_4228783	3A	471521177	3.03288	NA
FarmCPU	PH(C)	Jabalpur	wsnp_Ex_c12850_20377830	3A	507766112	3.93694	NA
FarmCPU	PH(C)	Jabalpur	wsnp_Ex_c11085_17973016	3A	513890308	3.59723	NA
FarmCPU	PH(C)	Jabalpur	IAAV4286	3A	514496227	3.03275	NA
FarmCPU	PH(C)	Jabalpur	wsnp_Ex_c9468_15696542	3A	516122827	3.03275	NA
FarmCPU	PH(C)	Jabalpur	RAC875_c26177_632	6D	26245055	3.00228	NA
FarmCPU	PH(C)	Jabalpur	BS00021881_51	6D	422204407	3.0183	NA
FarmCPU	PH(C)	Jabalpur	BobWhite_c5654_231	7D	7446590		NA
FarmCPU	PH(C)	Jabalpur	Ra_c11887_1826	7D	8254351	3.26657	NA
FarmCPU	PH(C)	Jabalpur	D_F5XZDLF02H192C_184	7D	10715466	3.0281	NA
FarmCPU	PH(C)	Jabalpur	IACX11794	7D	12470290	3.04261	NA
FarmCPU	PH(C)	Jabalpur	D_contig36176_338	7D	13001473	3.31741	NA
FarmCPU	PH(C)	Jabalpur	wsnp_Ku_rep_c69533_68919669	7D	13021811	3.7998	NA
FarmCPU	PH(C)	Jabalpur	Ex_c25027_535	7D	14426906	3.84833	NA
FarmCPU	PH(C)	Jabalpur	BS00110642_51	7D	15322747	3.64071	NA
FarmCPU	PH(C)	Jabalpur	BS00110124_51	7D	15322939	3.64071	NA
FarmCPU	PH(S)	Jabalpur	wsnp_Ex_rep_c67460_66057400	3A	290444334	3.17235	NA
FarmCPU	PH(S)	Jabalpur	wsnp_Ex_c22435_31629303	3A	309341212	3.28225	NA
FarmCPU	PH(S)	Jabalpur	D_F5XZDLF02GZM9K_79	3A	313303000		NA
FarmCPU	PH(S)	Jabalpur	IAAV5207	3A	321112687	3.30951	NA
FarmCPU	PH(S)	Jabalpur	Kukri_c17313_667	3A	351125842	3.04262	NA
FarmCPU	PH(S)	Jabalpur	wsnp_Ex_c6217_10848574	3A	367836257	3.30133	NA
FarmCPU	PH(S)	Jabalpur	wsnp_Ex_c48136_53140385	3A	370235668	3.30951	NA
FarmCPU	PH(S)	Jabalpur	wsnp_Ex_c20273_29326769	3A	371628644	3.52518	NA
FarmCPU	PH(S)	Jabalpur	wsnp_Ex_c9618_15912364	4A	5337053	3.45821	NA
FarmCPU	PH(S)	Jabalpur	RAC875_c5834_235	4A	6536992	4.00524	NA
FarmCPU	PH(S)	Jabalpur	BS00104640_51	4A	727128955	4.02641	NA
FarmCPU	PH(S)	Jabalpur	Kukri_c19883_365	4A	732518661	3.27424	NA
FarmCPU	PH(S)	Jabalpur	BobWhite_c38832_153	4A	733696092	3.84551	NA
FarmCPU	PH(S)	Jabalpur	BS00009680_51	4A	733696231	3.84551	NA
FarmCPU	PH(S)	Jabalpur	Excalibur_rep_c101560_2243	4A	733999767	4.07779	NA
FarmCPU	PH(S)	Jabalpur	Ra_c662_521	4A	735503308	3.84551	NA
FarmCPU	PH(S)	Jabalpur	wsnp_Ex_c1675_3183614	4A	735776503	3.89975	NA
FarmCPU	PH(S)	Jabalpur	wsnp_Ex_c1675_3181929	4A	735778188	3.95777	NA
FarmCPU	PH(S)	Jabalpur	wsnp_Ex_c17294_25964947	4A	735778969	3.84551	NA
FarmCPU	PH(S)	Jabalpur	BobWhite_c20558_413	4A	737340062	3.98069	NA
FarmCPU	PH(S)	Jabalpur	RAC875_c8714_653	4A	738752444	3.03566	NA
FarmCPU	PH(S)	Jabalpur	Excalibur_rep_c106790_155	4D	113155391	3.17365	NA
FarmCPU	PH(S)	Jabalpur	Excalibur_c827_666	6D	453013276	3.99826	NA
FarmCPU	TKW(C)	Jabalpur	BS00011612_51	3A	426481760	3.17469	NA
FarmCPU	TKW(C)	Jabalpur	wsnp_Ku_c5243_9344536	3A	426485298	3.17469	NA
FarmCPU	TKW(C)	Jabalpur	wsnp_Ex_c41283_48141201	3A	427223686	3.17469	NA
FarmCPU	TKW(C)	Jabalpur	BS00010854_51	3A	427225239	2.9974	NA
FarmCPU	TKW(C)	Jabalpur	Ex_c104581_457	3A	427226403	2.9974	NA
FarmCPU	TKW(C)	Jabalpur	IAAV6317	3A	557018594	3.26207	NA
FarmCPU	TKW(C)	Jabalpur	wsnp_Ex_c1149_2206471	3A	557257146	3.49819	NA
FarmCPU	TKW(C)	Jabalpur	BS00101401_51	3A	557414880	3.41069	NA
FarmCPU	TKW(C)	Jabalpur	Ku_c68484_1276	3A	557956310	3.41069	NA
FarmCPU	TKW(C)	Jabalpur	wsnp_Ex_c12269_19597341	3A	558884773	3.28146	NA
FarmCPU	TKW(C)	Jabalpur	RAC875_rep_c105428_270	3A	558886118	3.49819	NA
FarmCPU	TKW(C)	Jabalpur	wsnp_Ku_c32404_42016343	3A	558886118	3.41069	NA
FarmCPU	TKW(C)	Jabalpur	wsnp_Ex_c24731_33983680	3A	558887532	3.41069	NA
FarmCPU	TKW(C)	Jabalpur	Ra_c38505_555	3A	558890672	3.41069	NA
FarmCPU	TKW(C)	Jabalpur	wsnp_Ex_c41283_48140956	3A	559530559	3.5442	NA
FarmCPU	TKW(C)	Jabalpur	wsnp_Ra_c11291_18338838	3A	559532786	3.18403	NA
FarmCPU	TKW(C)	Jabalpur	IAAV1334	3A	560679082	3.41069	NA
FarmCPU	TKW(C)	Jabalpur	BS00070511_51	3A	560680682	3.41069	NA
FarmCPU	TKW(C)	Jabalpur	IAAV5030	3A	560680682	3.41069	NA
FarmCPU	TKW(C)	Jabalpur	wsnp_Ex_c37208_45002588	3A	560681118	3.41069	NA
FarmCPU	TKW(C)	Jabalpur	Kukri_c20889_526	3A	562194823	3.05326	NA
FarmCPU	TKW(C)	Jabalpur	Ku_c14313_1194	3A	562284079	3.15509	NA
FarmCPU	TKW(C)	Jabalpur	wsnp_Ex_c47907_52974924	3A	562284447	3.05326	NA
FarmCPU	TKW(C)	Jabalpur	wsnp_Ex_c15100_23284023	3A	562351868	3.20548	NA
FarmCPU	TKW(C)	Jabalpur	BobWhite_c447_897	6B	715979832	3.51076	NA
FarmCPU	TKW(C)	Jabalpur	wsnp_Ex_c39221_46569987	7A	112265316	3.28882	NA
FarmCPU	TKW(S)	Jabalpur	Tdurum_contig13245_443	7A	10908669	3.07961	NA
FarmCPU	TKW(S)	Jabalpur	Tdurum_contig74815_712	7A	11099209	3.07961	NA
FarmCPU	TKW(S)	Jabalpur	RAC875_c22233_83	7A	11100360	3.27355	NA
BLINK	CTDGF(S)	Jabalpur	Excalibur_c10111_85	1B	637826206	3.18679	NA
BLINK	CTDGF(S)	Jabalpur	tplb0034e16_925	1B	637827898	3.18679	NA
BLINK	CTDGF(S)	Jabalpur	tplb0034e16_1165	1B	637829480	3.18679	NA
BLINK	CTDGF(S)	Jabalpur	wsnp_JD_c2578_3489735	2A	735564561	3.04762	NA
BLINK	CTDGF(S)	Jabalpur	wsnp_Ex_c24964_34219020	2A	735566255	3.04762	NA
BLINK	CTDGF(S)	Jabalpur	BS00088325_51	2B	17388973	3.06284	NA
BLINK	CTDGF(S)	Jabalpur	wsnp_Ex_c9618_15912364	4A	5337053	3.08652	NA
BLINK	CTDGF(S)	Jabalpur	Tdurum_contig75819_1117	4A	20058113	3.59209	NA
BLINK	CTDGF(S)	Jabalpur	Tdurum_contig75819_1220	4A	20058216	3.17248	NA
BLINK	CTDGF(S)	Jabalpur	RFL_Contig3841_2433	4A	712865230	3.34193	NA
BLINK	CTDGF(S)	Jabalpur	Tdurum_contig75819_1471	4A	712865230	3.34193	NA
BLINK	CTDGF(S)	Jabalpur	RFL_Contig3841_2409	4A	712865254	3.34193	NA
BLINK	CTDGF(S)	Jabalpur	Tdurum_contig75819_1591	4A	712865491	3.17865	NA
BLINK	CTDGF(S)	Jabalpur	BS00070687_51	4A	713518979	3.36545	NA
BLINK	CTDGF(S)	Jabalpur	BS00075048_51	4A	713519382	3.08426	NA
BLINK	CTDGF(S)	Jabalpur	wsnp_Ku_c20783_30448706	4A	713523135	3.23077	NA
BLINK	CTDGF(S)	Jabalpur	BS00045554_51	4A	713523395	3.23077	NA
BLINK	CTDGF(S)	Jabalpur	Tdurum_contig10654_704	4A	732512197	3.04635	NA
BLINK	CTDGF(S)	Jabalpur	BobWhite_c15529_288	4B	229460903	3.49536	NA
BLINK	CTDGF(S)	Jabalpur	BS00074299_51	5A	578061400	3.36389	NA
BLINK	CTDGF(S)	Jabalpur	BS00074301_51	5A	578061428	3.42616	NA
BLINK	CTDGF(S)	Jabalpur	Tdurum_contig86202_175	5A	578063930	3.36389	NA
BLINK	CTDGF(S)	Jabalpur	BobWhite_c23736_153	5A	578448167	3.09741	NA
BLINK	CTDGF(S)	Jabalpur	Tdurum_contig52695_388	5A	578449291	3.6608	NA
BLINK	CTDH(C)	Jabalpur	Excalibur_c9509_1180	1A	1336994	3.29302	NA
BLINK	CTDH(C)	Jabalpur	Tdurum_contig44888_837	1A	1337356	3.29302	NA
BLINK	CTDH(C)	Jabalpur	IAAV3919	1A	1337356	3.22188	NA
BLINK	CTDH(C)	Jabalpur	BobWhite_c14032_277	1D	10257425	3.11076	NA
BLINK	CTDH(C)	Jabalpur	Excalibur_c48871_625	2B	641232551	3.04735	NA
BLINK	CTDH(C)	Jabalpur	D_contig12069_831	2B	641603322	4.08302	NA
BLINK	CTDH(C)	Jabalpur	Kukri_c49784_86	2B	800031404	3.18666	NA
BLINK	CTDH(C)	Jabalpur	Kukri_c49784_56	2B	800031434	3.18666	NA
BLINK	CTDH(C)	Jabalpur	Ex_c26924_745	5B	549948395	3.095	NA
BLINK	CTDH(C)	Jabalpur	wsnp_CAP7_c399_215824	6B	51409614	3.09227	NA
BLINK	CTDH(C)	Jabalpur	IAAV7556	6B	51409614	2.99639	NA
BLINK	CTDH(S)	Jabalpur	Kukri_c22088_62	7D	4015743	4.00922	NA
BLINK	CTDM(C)	Jabalpur	BobWhite_c34030_310	4B	547332570	3.0707	NA
BLINK	CTDM(C)	Jabalpur	wsnp_JD_c3867_4934646	5A	358012530	3.42019	NA
BLINK	CTDM(C)	Jabalpur	BS00021952_51	7B	42027620	3.04561	NA
BLINK	CTDM(C)	Jabalpur	wsnp_Ku_rep_c102842_89723861	7B	43880943	3.31095	NA
BLINK	CTDM(C)	Jabalpur	BS00031746_51	7B	43882175	3.02108	NA
BLINK	CTDM(S)	Jabalpur	wsnp_Ex_c3565_6520901	1A	380964447	3.12997	NA
BLINK	CTDM(S)	Jabalpur	Excalibur_c3565_2673	1A	380964667	3.12997	NA
BLINK	CTDM(S)	Jabalpur	wsnp_Ex_c25628_34888253	1A	380973276	3.12997	NA
BLINK	CTDM(S)	Jabalpur	Kukri_c19389_97	1A	381274245	3.12997	NA
BLINK	CTDM(S)	Jabalpur	RAC875_c25799_457	1A	381314821	3.12997	NA
BLINK	CTDM(S)	Jabalpur	GENE-0235_245	1A	381316654	3.12997	NA
BLINK	CTDM(S)	Jabalpur	BS00041358_51	1A	381822406	3.12997	NA
BLINK	CTDM(S)	Jabalpur	wsnp_Ku_c23598_33524490	2A	3447494	3.06436	NA
BLINK	CTDM(S)	Jabalpur	BobWhite_c13373_250	2A	3962431	4.04383	NA
BLINK	CTDM(S)	Jabalpur	BS00064039_51	3A	571302990	3.02712	NA
BLINK	CTDM(S)	Jabalpur	IAAV902	3A	574256972	3.1976	NA
BLINK	CTDM(S)	Jabalpur	RAC875_c744_1935	3A	574341549	3.37257	NA
BLINK	CTDM(S)	Jabalpur	Kukri_c27901_685	4A	63545963	3.02628	NA
BLINK	CTDM(S)	Jabalpur	Excalibur_c39621_358	4A	64150356	3.02628	NA
BLINK	CTDM(S)	Jabalpur	RAC875_c103787_233	5A	327750578	3.66646	NA
BLINK	CTDM(S)	Jabalpur	BobWhite_rep_c49979_373	5A	381301752	4.1891	NA
BLINK	CTDM(S)	Jabalpur	CAP11_c2503_103	5A	381366719	4.1891	NA
BLINK	CTDM(S)	Jabalpur	BobWhite_rep_c49700_452	5A	382778448	3.45876	NA
BLINK	CTDM(S)	Jabalpur	BS00109560_51	5B	556182641	3.00932	NA
BLINK	CTDM(S)	Jabalpur	wsnp_be352570B_Ta_2_1	7B	136312969	3.07916	NA
BLINK	CTDM(S)	Jabalpur	Kukri_c53648_585	7B	136314011	3.07916	NA
BLINK	CTDM(S)	Jabalpur	Tdurum_contig28644_90	7B	136314909	3.20696	NA
BLINK	CTDM(S)	Jabalpur	RAC875_c19552_137	7B	137788615	3.07916	NA
BLINK	CTDM(S)	Jabalpur	Ex_c2857_1303	7B	137799098	3.07916	NA
BLINK	CTDM(S)	Jabalpur	wsnp_Ex_c2857_5275817	7B	137800537	3.07916	NA
BLINK	CTDM(S)	Jabalpur	IAAV9153	7B	137800937	3.07916	NA
BLINK	CTDM(S)	Jabalpur	JD_c5200_835	7B	435421358	3.11298	NA
BLINK	CTDM(S)	Jabalpur	GENE-3452_1116	7B	506111330	3.28211	NA
BLINK	CTDM(S)	Jabalpur	Kukri_rep_c101179_404	7D	12733808	3.10363	NA
BLINK	DH(C)	Jabalpur	wsnp_Ex_c23992_33235984	1B	532167768	3.8174	NA
BLINK	DH(C)	Jabalpur	Ex_c102909_778	1B	532173004	3.07618	NA
BLINK	DH(C)	Jabalpur	Excalibur_rep_c106790_155	4D	113155391	3.38873	NA
BLINK	DH(C)	Jabalpur	Kukri_c5766_550	5A	369389106	3.06436	NA
BLINK	DH(C)	Jabalpur	Ra_c9938_1299	5A	486750039	3.24082	NA
BLINK	DH(C)	Jabalpur	Ra_c9938_1734	5A	486750616	3.24082	NA
BLINK	DH(C)	Jabalpur	Ra_c22493_190	6B	6196794	3.76139	NA
BLINK	DH(C)	Jabalpur	BS00064783_51	7B	616502295	3.01391	NA
BLINK	DH(C)	Jabalpur	RAC875_c10372_671	7B	616507913	3.4968	NA
BLINK	DH(C)	Jabalpur	Excalibur_c1205_188	7B	709522057	3.24475	NA
BLINK	DH(C)	Jabalpur	GENE-4528_455	7B	709611417	3.03613	NA
BLINK	DH(S)	Jabalpur	BS00010947_51	3A	404826827	4.10292	NA
BLINK	DH(S)	Jabalpur	BS00022129_51	3A	414814569	3.68028	NA
BLINK	DH(S)	Jabalpur	BobWhite_c5649_344	4A	21262948	3.05298	NA
BLINK	DH(S)	Jabalpur	IACX2960	5D	347482700	3.12938	NA
BLINK	DH(S)	Jabalpur	BS00000747_51	7A	21263058	3.05298	NA
BLINK	DH(S)	Jabalpur	CAP12_c1816_325	7B	21668998	3.0761	NA
BLINK	DM(C)	Jabalpur	Kukri_c5347_811	3B	591366968	3.00611	NA
BLINK	DM(C)	Jabalpur	Excalibur_c25678_337	3B	591455290	3.00611	NA
BLINK	DM(C)	Jabalpur	BobWhite_c34030_310	4B	547332570	3.37092	NA
BLINK	DM(C)	Jabalpur	Excalibur_rep_c106790_155	4D	113155391	3.41893	NA
BLINK	DM(C)	Jabalpur	RAC875_c10372_671	7B	532167768	3.15509	NA
BLINK	DM(S)	Jabalpur	BS00064975_51	1B	47175642	3.06143	NA
BLINK	DM(S)	Jabalpur	Excalibur_c5443_473	1B	518666221	3.08631	NA
BLINK	DM(S)	Jabalpur	RAC875_c275_229	1B	571437111	3.08631	NA
BLINK	DM(S)	Jabalpur	Excalibur_c9868_1206	5B	491447163	3.28618	NA
BLINK	DM(S)	Jabalpur	BS00003655_51	5B	606021046	4.07058	NA
BLINK	DM(S)	Jabalpur	IAAV8633	6A	1498135	3.87505	NA
BLINK	DM(S)	Jabalpur	RAC875_c8721_212	6A	550540556	3.18027	NA
BLINK	GY(C)	Jabalpur	Excalibur_c9166_913	7A	14881080	3.32292	NA
BLINK	GY(C)	Jabalpur	wsnp_Ex_c6142_10746442	7A	717037357	3.39229	NA
BLINK	GY(C)	Jabalpur	wsnp_Ra_c7112_12318340	7A	717040985	3.31817	NA
BLINK	GY(C)	Jabalpur	wsnp_Ex_c53387_56641291	7A	717089688	3.31817	NA
BLINK	GY(C)	Jabalpur	BobWhite_c25527_313	7A	717090370	3.31817	NA
BLINK	GY(C)	Jabalpur	wsnp_Ra_c2063_4012957	7A	717254183	3.39229	NA
BLINK	GY(C)	Jabalpur	Excalibur_c34189_122	7A	717257472	3.43868	NA
BLINK	GY(S)	Jabalpur	IAAV5550	7A	716246600	3.02601	NA
BLINK	GY(S)	Jabalpur	wsnp_Ex_c916_1767286	7A	716247671	3.02601	NA
BLINK	GY(S)	Jabalpur	wsnp_Ex_c6142_10746442	7A	717037357	3.73543	NA
BLINK	GY(S)	Jabalpur	wsnp_Ra_c7112_12318340	7A	717040985	3.73373	NA
BLINK	GY(S)	Jabalpur	wsnp_Ex_c53387_56641291	7A	717089688	3.73373	NA
BLINK	GY(S)	Jabalpur	BobWhite_c25527_313	7A	717090370	3.73373	NA
BLINK	GY(S)	Jabalpur	wsnp_Ra_c2063_4012957	7A	717254183	3.73543	NA
BLINK	GY(S)	Jabalpur	Excalibur_c34189_122	7A	717257472	3.7804	NA
BLINK	NDVIGF(C)	Jabalpur	GENE-0014_822	1D	1211050	3.85142	NA
BLINK	NDVIGF(C)	Jabalpur	Kukri_c36351_64	1D	1337616	5.43533	NA
BLINK	NDVIGF(C)	Jabalpur	IAAV1917	1D	2111062	3.16061	NA
BLINK	NDVIGF(C)	Jabalpur	RAC875_c20883_693	1D	2111552	3.85142	NA
BLINK	NDVIGF(C)	Jabalpur	Kukri_c26168_713	1D	2112254	3.85142	NA
BLINK	NDVIGF(C)	Jabalpur	BobWhite_c47810_111	1D	2114923	3.16061	NA
BLINK	NDVIGF(C)	Jabalpur	BS00093325_51	1D	2219936	5.52143	NA
BLINK	NDVIGF(C)	Jabalpur	RAC875_c10925_1887	1D	2224692	5.43533	NA
BLINK	NDVIGF(C)	Jabalpur	Kukri_c2408_784	1D	2224826	5.43533	NA
BLINK	NDVIGF(C)	Jabalpur	RAC875_c16897_367	2D	17814828	3.64688	NA
BLINK	NDVIGF(C)	Jabalpur	wsnp_Ex_c1408_2704613	2D	18234163	3.06107	NA
BLINK	NDVIGF(C)	Jabalpur	BS00086387_51	2D	18234413	3.7306	NA
BLINK	NDVIGF(C)	Jabalpur	Kukri_c29358_277	2D	18636765	3.79806	NA
BLINK	NDVIGF(C)	Jabalpur	wsnp_Ex_c10674_17400603	5B	461137154	3.63042	NA
BLINK	NDVIGF(C)	Jabalpur	RFL_Contig697_1463	5B	461137154	3.55342	NA
BLINK	NDVIGF(C)	Jabalpur	BS00094480_51	5B	464327601	3.34462	NA
BLINK	NDVIGF(C)	Jabalpur	IAAV5907	7D	571717710	2.99551	NA
BLINK	NDVIGF(S)	Jabalpur	wsnp_Ku_c7811_13387117	3A	714304450	3.15396	NA
BLINK	NDVIGF(S)	Jabalpur	BS00098759_51	3D	2520631	3.02653	NA
BLINK	NDVIGF(S)	Jabalpur	BS00067117_51	3D	596675272	3.02588	NA
BLINK	NDVIGF(S)	Jabalpur	BobWhite_c17999_112	4A	234127314	3.18029	NA
BLINK	NDVIGF(S)	Jabalpur	wsnp_CAP7_c2931_1395666	4A	465403914	3.20855	NA
BLINK	NDVIGF(S)	Jabalpur	wsnp_Ex_rep_c70327_69270561	4A	489107486	3.09153	NA
BLINK	NDVIGF(S)	Jabalpur	Excalibur_c17268_243	5A	479908678	4.34969	NA
BLINK	NDVIGF(S)	Jabalpur	IAAV6060	5A	479908679	4.34969	NA
BLINK	NDVIGF(S)	Jabalpur	wsnp_Ex_c3838_6981043	5A	480286267	4.34486	NA
BLINK	NDVIGF(S)	Jabalpur	wsnp_Ku_c14139_22353229	5A	482124570	3.05111	NA
BLINK	NDVIGF(S)	Jabalpur	Ra_c9938_1299	5A	486750039	4.41454	NA
BLINK	NDVIGF(S)	Jabalpur	Ra_c9938_1734	5A	486750616	4.41454	NA
BLINK	NDVIGF(S)	Jabalpur	BS00022299_51	5A	679740028	3.36743	NA
BLINK	NDVIGF(S)	Jabalpur	IACX17304	5B	527609092	3.07686	NA
BLINK	NDVIH(C)	Jabalpur	wsnp_Ex_rep_c106111_90308719	1A	8240307	6.82974	NA
BLINK	NDVIH(C)	Jabalpur	wsnp_Ex_c4436_7981188	1B	668124748	3.87641	NA
BLINK	NDVIH(C)	Jabalpur	Tdurum_contig94450_255	1B	671199303	5.57349	NA
BLINK	NDVIH(C)	Jabalpur	GENE-1056_55	2B	635228865	3.03906	NA
BLINK	NDVIH(C)	Jabalpur	Tdurum_contig10654_375	4A	732511868	3.07018	NA
BLINK	NDVIH(C)	Jabalpur	Excalibur_rep_c101560_2243	4A	733999767	3.41697	NA
BLINK	NDVIH(C)	Jabalpur	wsnp_Ex_c1675_3181929	4A	735778188	4.20273	NA
BLINK	NDVIH(C)	Jabalpur	wsnp_Ra_c5634_9952011	5B	409318481	7.65956	NA
BLINK	NDVIH(C)	Jabalpur	BS00096756_51	5D	538757186	5.46344	NA
BLINK	NDVIH(C)	Jabalpur	Tdurum_contig22364_380	7A	530926981	4.11182	NA
BLINK	NDVIH(C)	Jabalpur	BS00071424_51	7A	636898819	4.02919	NA
BLINK	NDVIH(S)	Jabalpur	BobWhite_c8428_346	1A	273814636	3.11447	NA
BLINK	NDVIH(S)	Jabalpur	wsnp_Ex_c43454_49770425	1A	277347845	3.24204	NA
BLINK	NDVIH(S)	Jabalpur	IACX2325	1A	356474568	4.23284	NA
BLINK	NDVIH(S)	Jabalpur	wsnp_Ex_c20250_29303152	3A	696243396	3.7366	NA
BLINK	NDVIH(S)	Jabalpur	BS00067117_51	3D	596675272	3.13272	NA
BLINK	NDVIH(S)	Jabalpur	wsnp_Ex_c26968_36188964	5A	680209898	3.17219	NA
BLINK	NDVIH(S)	Jabalpur	BobWhite_c8906_83	5A	680209988	3.17219	NA
BLINK	NDVIH(S)	Jabalpur	wsnp_Ku_c2185_4218722	5B	534322809	3.30634	NA
BLINK	NDVIH(S)	Jabalpur	Tdurum_contig12551_233	5B	534333410	3.1965	NA
BLINK	NDVIH(S)	Jabalpur	BS00093591_51	5B	536051794	3.05192	NA
BLINK	NDVIM(C)	Jabalpur	RAC875_c1710_376	1A	9103721	5.0348	NA
BLINK	NDVIM(C)	Jabalpur	Tdurum_contig94450_255	1B	671199303	8.56703	NA
BLINK	NDVIM(C)	Jabalpur	Excalibur_c54205_320	3B	728904734	3.16166	NA
BLINK	NDVIM(C)	Jabalpur	wsnp_Ex_c13154_20784321	3B	728910928	3.17785	NA
BLINK	NDVIM(C)	Jabalpur	wsnp_Ex_c11893_19077166	3B	728920788	3.2047	NA
BLINK	NDVIM(C)	Jabalpur	BS00071424_51	7A	636898819	6	NA
BLINK	NDVIM(S)	Jabalpur	BobWhite_c16159_288	1A	476315600	3.00227	NA
BLINK	NDVIM(S)	Jabalpur	Tdurum_contig11106_340	1A	554208204	3.16843	NA
BLINK	NDVIM(S)	Jabalpur	Tdurum_contig11106_264	1A	554208280	3.16843	NA
BLINK	NDVIM(S)	Jabalpur	BS00089514_51	1B	15448478	3.56246	NA
BLINK	NDVIM(S)	Jabalpur	BS00037387_51	1B	21843255	3.79904	NA
BLINK	NDVIM(S)	Jabalpur	BS00033332_51	1B	38910587	3.09896	NA
BLINK	NDVIM(S)	Jabalpur	BS00093736_51	1B	120884188	3.20344	NA
BLINK	NDVIM(S)	Jabalpur	IAAV3828	1B	137437618	3.14301	NA
BLINK	NDVIM(S)	Jabalpur	BS00035690_51	1B	144931518	3.05644	NA
BLINK	NDVIM(S)	Jabalpur	IAAV4985	1B	166076511	3.13075	NA
BLINK	NDVIM(S)	Jabalpur	Ra_c62804_1641	1B	397074123	3.0869	NA
BLINK	NDVIM(S)	Jabalpur	wsnp_Ex_c23992_33235984	1B	532167768	3.08126	NA
BLINK	NDVIM(S)	Jabalpur	Excalibur_c32726_279	1B	574486229	3.03791	NA
BLINK	NDVIM(S)	Jabalpur	BS00022299_51	5A	679740028	7.78781	NA
BLINK	NDVIM(S)	Jabalpur	wsnp_Ex_c1790_3378771	7B	166774550	3.0319	NA
BLINK	PH(C)	Jabalpur	BS00022429_51	1B	8559748	4.02549	NA
BLINK	PH(C)	Jabalpur	BS00110900_51	1B	10361105	3.51153	NA
BLINK	PH(C)	Jabalpur	wsnp_Ex_c5412_9564478	2A	41236061	3.40673	NA
BLINK	PH(C)	Jabalpur	wsnp_JG_c2509_1153697	3A	131458607	3.55711	NA
BLINK	PH(C)	Jabalpur	Excalibur_c40694_473	3A	208246983	4.06601	NA
BLINK	PH(C)	Jabalpur	Ex_c17586_108	3A	215482222	3.8117	NA
BLINK	PH(C)	Jabalpur	Kukri_rep_c114028_94	3A	269670959	3.71492	NA
BLINK	PH(C)	Jabalpur	wsnp_Ex_rep_c67460_66057400	3A	290444334	4.69465	NA
BLINK	PH(C)	Jabalpur	wsnp_Ex_c22435_31629303	3A	309341212	3.70454	NA
BLINK	PH(C)	Jabalpur	D_F5XZDLF02GZM9K_79	3A	313303000	4.25885	NA
BLINK	PH(C)	Jabalpur	IAAV5207	3A	321112687	4.70553	NA
BLINK	PH(C)	Jabalpur	Kukri_c17313_667	3A	351125842	3.92158	NA
BLINK	PH(C)	Jabalpur	wsnp_Ex_c6217_10848574	3A	367836257	4.37161	NA
BLINK	PH(C)	Jabalpur	wsnp_Ex_c48136_53140385	3A	370235668	4.70553	NA
BLINK	PH(C)	Jabalpur	wsnp_Ex_c20273_29326769	3A	371628644	3.90674	NA
BLINK	PH(C)	Jabalpur	Excalibur_c60452_196	3A	393911475	3.6939	NA
BLINK	PH(C)	Jabalpur	BobWhite_rep_c55551_53	3A	431127864	3.15788	NA
BLINK	PH(C)	Jabalpur	BS00066800_51	3A	431822454	3.00491	NA
BLINK	PH(C)	Jabalpur	Kukri_c13793_1152	3A	432855554	3.00491	NA
BLINK	PH(C)	Jabalpur	wsnp_Ex_c22888_32105519	3A	432855554	3.00491	NA
BLINK	PH(C)	Jabalpur	wsnp_RFL_Contig3866_4228783	3A	471521177	3.03288	NA
BLINK	PH(C)	Jabalpur	wsnp_Ex_c12850_20377830	3A	507766112	3.93694	NA
BLINK	PH(C)	Jabalpur	wsnp_Ex_c11085_17973016	3A	513890308	3.59723	NA
BLINK	PH(C)	Jabalpur	IAAV4286	3A	514496227	3.03275	NA
BLINK	PH(C)	Jabalpur	wsnp_Ex_c9468_15696542	3A	516122827	3.03275	NA
BLINK	PH(C)	Jabalpur	RAC875_c26177_632	6D	26245055	3.00228	NA
BLINK	PH(C)	Jabalpur	BS00021881_51	6D	422204407	3.0183	NA
BLINK	PH(C)	Jabalpur	BobWhite_c5654_231	7D	7446590	3.60354	NA
BLINK	PH(C)	Jabalpur	Ra_c11887_1826	7D	8254351	3.26657	NA
BLINK	PH(C)	Jabalpur	D_F5XZDLF02H192C_184	7D	10715466	3.0281	NA
BLINK	PH(C)	Jabalpur	IACX11794	7D	12470290	3.04261	NA
BLINK	PH(C)	Jabalpur	D_contig36176_338	7D	13001473	3.31741	NA
BLINK	PH(C)	Jabalpur	wsnp_Ku_rep_c69533_68919669	7D	13021811	3.7998	NA
BLINK	PH(C)	Jabalpur	Ex_c25027_535	7D	14426906	3.84833	NA
BLINK	PH(C)	Jabalpur	BS00110642_51	7D	15322747	3.64071	NA
BLINK	PH(C)	Jabalpur	BS00110124_51	7D	15322939	3.64071	NA
BLINK	PH(S)	Jabalpur	wsnp_Ex_rep_c67460_66057400	3A	290444334	3.17235	NA
BLINK	PH(S)	Jabalpur	wsnp_Ex_c22435_31629303	3A	309341212	3.28225	NA
BLINK	PH(S)	Jabalpur	D_F5XZDLF02GZM9K_79	3A	313303000	3.36571	NA
BLINK	PH(S)	Jabalpur	IAAV5207	3A	321112687	3.30951	NA
BLINK	PH(S)	Jabalpur	Kukri_c17313_667	3A	351125842	3.04262	NA
BLINK	PH(S)	Jabalpur	wsnp_Ex_c6217_10848574	3A	367836257	3.30133	NA
BLINK	PH(S)	Jabalpur	wsnp_Ex_c48136_53140385	3A	370235668	3.30951	NA
BLINK	PH(S)	Jabalpur	wsnp_Ex_c20273_29326769	3A	371628644	3.52518	NA
BLINK	PH(S)	Jabalpur	wsnp_Ex_c9618_15912364	4A	5337053	3.45821	NA
BLINK	PH(S)	Jabalpur	RAC875_c5834_235	4A	6536992	4.00524	NA
BLINK	PH(S)	Jabalpur	BS00104640_51	4A	727128955	4.02641	NA
BLINK	PH(S)	Jabalpur	Kukri_c19883_365	4A	732518661	3.27424	NA
BLINK	PH(S)	Jabalpur	BobWhite_c38832_153	4A	733696092	3.84551	NA
BLINK	PH(S)	Jabalpur	BS00009680_51	4A	733696231	3.84551	NA
BLINK	PH(S)	Jabalpur	Excalibur_rep_c101560_2243	4A	733999767	4.07779	NA
BLINK	PH(S)	Jabalpur	Ra_c662_521	4A	735503308	3.84551	NA
BLINK	PH(S)	Jabalpur	wsnp_Ex_c1675_3183614	4A	735776503	3.89975	NA
BLINK	PH(S)	Jabalpur	wsnp_Ex_c1675_3181929	4A	735778188	3.95777	NA
BLINK	PH(S)	Jabalpur	wsnp_Ex_c17294_25964947	4A	735778969	3.84551	NA
BLINK	PH(S)	Jabalpur	BobWhite_c20558_413	4A	737340062	3.98069	NA
BLINK	PH(S)	Jabalpur	RAC875_c8714_653	4A	738752444	3.03566	NA
BLINK	PH(S)	Jabalpur	Excalibur_rep_c106790_155	4D	113155391	3.17365	NA
BLINK	PH(S)	Jabalpur	Excalibur_c827_666	6D	453013276	3.99826	NA
BLINK	TKW(C)	Jabalpur	BS00011612_51	3A	426481760	3.17469	NA
BLINK	TKW(C)	Jabalpur	wsnp_Ku_c5243_9344536	3A	426485298	3.17469	NA
BLINK	TKW(C)	Jabalpur	wsnp_Ex_c41283_48141201	3A	427223686	3.17469	NA
BLINK	TKW(C)	Jabalpur	BS00010854_51	3A	427225239	2.9974	NA
BLINK	TKW(C)	Jabalpur	Ex_c104581_457	3A	427226403	2.9974	NA
BLINK	TKW(C)	Jabalpur	IAAV6317	3A	557018594	3.26207	NA
BLINK	TKW(C)	Jabalpur	wsnp_Ex_c1149_2206471	3A	557257146	3.49819	NA
BLINK	TKW(C)	Jabalpur	BS00101401_51	3A	557414880	3.41069	NA
BLINK	TKW(C)	Jabalpur	Ku_c68484_1276	3A	557956310	3.41069	NA
BLINK	TKW(C)	Jabalpur	wsnp_Ex_c12269_19597341	3A	558884773	3.28146	NA
BLINK	TKW(C)	Jabalpur	RAC875_rep_c105428_270	3A	558886118	3.49819	NA
BLINK	TKW(C)	Jabalpur	wsnp_Ku_c32404_42016343	3A	558886118	3.41069	NA
BLINK	TKW(C)	Jabalpur	wsnp_Ex_c24731_33983680	3A	558887532	3.41069	NA
BLINK	TKW(C)	Jabalpur	Ra_c38505_555	3A	558890672	3.41069	NA
BLINK	TKW(C)	Jabalpur	wsnp_Ex_c41283_48140956	3A	559530559	3.5442	NA
BLINK	TKW(C)	Jabalpur	wsnp_Ra_c11291_18338838	3A	559532786	3.18403	NA
BLINK	TKW(C)	Jabalpur	IAAV1334	3A	560679082	3.41069	NA
BLINK	TKW(C)	Jabalpur	BS00070511_51	3A	560680682	3.41069	NA
BLINK	TKW(C)	Jabalpur	IAAV5030	3A	560680682	3.41069	NA
BLINK	TKW(C)	Jabalpur	wsnp_Ex_c37208_45002588	3A	560681118	3.41069	NA
BLINK	TKW(C)	Jabalpur	Kukri_c20889_526	3A	562194823	3.05326	NA
BLINK	TKW(C)	Jabalpur	Ku_c14313_1194	3A	562284079	3.15509	NA
BLINK	TKW(C)	Jabalpur	wsnp_Ex_c47907_52974924	3A	562284447	3.05326	NA
BLINK	TKW(C)	Jabalpur	wsnp_Ex_c15100_23284023	3A	562351868	3.20548	NA
BLINK	TKW(C)	Jabalpur	BobWhite_c447_897	6B	715979832	3.51076	NA
BLINK	TKW(C)	Jabalpur	wsnp_Ex_c39221_46569987	7A	112265316	3.28882	NA
BLINK	TKW(S)	Jabalpur	Tdurum_contig13245_443	7A	10908669	3.07961	NA
BLINK	TKW(S)	Jabalpur	Tdurum_contig74815_712	7A	11099209	3.07961	NA
BLINK	TKW(S)	Jabalpur	RAC875_c22233_83	7A	11100360	3.27355	NA

## Sheet: Supplementary Table 5
Supplementary Table 5: MTAs identified in field experiment conducted at ARI, Pune under control and water deficit conditions
Model	Trait	Location	Significant SNP	Chromosome	Position	-log10(P)	Rsquare.of.Model.with.SNP
MLM	CTDGF(C)	Pune	Kukri_c376_3063	1B	673958538	3.72067	0.095997
MLM	CTDGF(C)	Pune	Excalibur_c12980_2392	2A	7545377	3.31658	0.0862939
MLM	CTDGF(C)	Pune	RAC875_c42847_141	2A	7687523	3.07127	0.080486
MLM	CTDGF(C)	Pune	BobWhite_c6796_191	2D	88295192	3.01233	0.0791006
MLM	CTDGF(C)	Pune	BobWhite_c28250_220	2D	596911721	3.05013	0.0799887
MLM	CTDGF(C)	Pune	RFL_Contig4964_1669	2D	596913882	3.11323	0.0814748
MLM	CTDGF(C)	Pune	BobWhite_rep_c50186_522	2D	596914535	3.22545	0.0841288
MLM	CTDGF(C)	Pune	BobWhite_rep_c50186_469	2D	596914588	3.22545	0.0841288
MLM	CTDGF(C)	Pune	Excalibur_c4775_71	2D	596914766	3.22545	0.0841288
MLM	CTDGF(C)	Pune	GENE-1176_655	2D	598717535	3.11323	0.0814748
MLM	CTDGF(C)	Pune	CAP11_c6079_241	2D	599003728	3.42977	0.0889952
MLM	CTDGF(C)	Pune	BobWhite_c3428_233	2D	599291179	3.22545	0.0841288
MLM	CTDGF(C)	Pune	Excalibur_c10133_292	2D	599293014	3.05013	0.0799887
MLM	CTDGF(C)	Pune	Excalibur_rep_c86288_514	2D	600295858	3.22545	0.0841288
MLM	CTDGF(C)	Pune	Excalibur_c28717_73	2D	600342840	3.22545	0.0841288
MLM	CTDGF(C)	Pune	BobWhite_rep_c53418_120	2D	600344121	3.05631	0.0801341
MLM	CTDGF(C)	Pune	RAC875_s116170_295	2D	600977578	3.02083	0.0793003
MLM	CTDGF(C)	Pune	Kukri_rep_c72666_625	2D	601184144	3.11644	0.0815506
MLM	CTDGF(C)	Pune	Excalibur_c63522_172	2D	601184342	3.05631	0.0801341
MLM	CTDGF(C)	Pune	RFL_Contig1892_2214	2D	601601932	3.10927	0.0813816
MLM	CTDGF(C)	Pune	wsnp_Ex_c23239_32477458	2D	602510810	3.07805	0.0806457
MLM	CTDGF(C)	Pune	Excalibur_c23239_718	2D	602513709	3.22545	0.0841288
MLM	CTDGF(C)	Pune	BobWhite_c32336_198	2D	605711406	3.036	0.0796566
MLM	CTDGF(C)	Pune	BobWhite_c32336_504	2D	605711803	3.05631	0.0801341
MLM	CTDGF(C)	Pune	Excalibur_c15426_661	2D	606718123	3.03481	0.0796287
MLM	CTDGF(C)	Pune	Kukri_rep_c70958_916	2D	607418858	3.16602	0.0827216
MLM	CTDGF(C)	Pune	Excalibur_c44325_92	2D	608198626	3.21895	0.0839746
MLM	CTDGF(C)	Pune	Excalibur_c44325_392	2D	608199010	3.2123	0.0838171
MLM	CTDGF(C)	Pune	BobWhite_rep_c65086_86	2D	608762907	3.2123	0.0838171
MLM	CTDGF(C)	Pune	wsnp_Ku_c9269_15583444	2D	609485721	3.2123	0.0838171
MLM	CTDGF(C)	Pune	tplb0021e03_713	2D	609775957	3.16602	0.0827216
MLM	CTDGF(C)	Pune	Excalibur_c8720_1073	2D	610276968	3.20514	0.0836474
MLM	CTDGF(C)	Pune	Excalibur_c8720_1050	2D	610276991	3.14952	0.0823316
MLM	CTDGF(C)	Pune	wsnp_BE426620D_Ta_2_2	2D	610289339	3.2123	0.0838171
MLM	CTDGF(C)	Pune	RAC875_c17722_1533	2D	611159948	3.04581	0.0798873
MLM	CTDGF(C)	Pune	D_contig14237_449	2D	611223072	3.07805	0.0806457
MLM	CTDGF(C)	Pune	RAC875_c52165_241	2D	613104188	3.09215	0.0809779
MLM	CTDGF(C)	Pune	Excalibur_c21749_470	2D	613322353	3.09215	0.0809779
MLM	CTDGF(C)	Pune	BobWhite_rep_c51247_189	2D	725963042	3.04996	0.0799847
MLM	CTDGF(C)	Pune	GENE-1176_361	2D	726551293	3.00016	0.0788151
MLM	CTDGF(C)	Pune	Kukri_c411_251	2D	726551628	3.04452	0.0798568
MLM	CTDGF(C)	Pune	GENE-0342_117	2D	730188720	3.08768	0.0808726
MLM	CTDGF(C)	Pune	BS00065103_51	2D	731311425	3.00016	0.0788151
MLM	CTDGF(C)	Pune	wsnp_BF293181B_Ta_2_1	7B	535502060	3.36786	0.0875161
MLM	CTDGF(C)	Pune	Tdurum_contig62981_75	7B	535504355	3.08892	0.0809018
MLM	CTDGF(S)	Pune	BS00050522_51	1B	1433745	3.18445	0.0888854
MLM	CTDGF(S)	Pune	BS00013534_51	2A	11909742	3.07423	0.0862999
MLM	CTDGF(S)	Pune	BS00029906_51	2A	14423589	4.04096	0.109406
MLM	CTDGF(S)	Pune	BS00004089_51	2A	14811964	3.19938	0.0892366
MLM	CTDGF(S)	Pune	GENE-1273_59	2D	10600255	3.27519	0.0910238
MLM	CTDGF(S)	Pune	Tdurum_contig31218_279	4A	743948884	3.23055	0.0899707
MLM	CTDH(C)	Pune	BS00035267_51	1B	652576198	3.14031	0.127301
MLM	CTDH(C)	Pune	wsnp_JD_c14411_14148961	1B	654027297	3.37325	0.132559
MLM	CTDH(C)	Pune	Excalibur_c17607_542	4B	78025849	3.18305	0.128262
MLM	CTDH(C)	Pune	Excalibur_c8131_385	4B	119088047	3.30972	0.13112
MLM	CTDH(C)	Pune	RAC875_rep_c70391_128	4B	179738095	3.48249	0.135044
MLM	CTDH(C)	Pune	wsnp_RFL_Contig4151_4728831	4B	179738095	3.48249	0.135044
MLM	CTDH(C)	Pune	RAC875_c12495_1391	4B	363305958	3.09735	0.126338
MLM	CTDH(C)	Pune	wsnp_Ku_c19943_29512612	7A	675397004	3.0968	0.126325
MLM	CTDH(S)	Pune	RAC875_c25407_54	7B	632782161	3.22505	0.0918747
MLM	CTDH(S)	Pune	Tdurum_contig63539_178	6A	573325458	3.01251	0.0869027
MLM	CTDM(C)	Pune	BS00027058_51	7B	654950286	3.32637	0.0956566
MLM	CTDM(C)	Pune	BS00078785_51	7B	654951760	3.07866	0.0898483
MLM	CTDM(C)	Pune	CAP11_rep_c7351_157	7B	676103569	3.07114	0.089673
MLM	CTDM(S)	Pune	TA002013-0438	2B	458622067	3.34801	0.273612
MLM	CTDM(S)	Pune	BS00091887_51	3A	695729696	3.07897	0.26854
MLM	CTDM(S)	Pune	BS00003935_51	3A	695729821	3.57885	0.278012
MLM	CTDM(S)	Pune	IACX6065	3A	695729821	3.26566	0.272053
MLM	CTDM(S)	Pune	BS00097374_51	3B	755171380	3.41448	0.274874
MLM	CTDM(S)	Pune	Excalibur_rep_c97324_623	3B	756614001	3.75208	0.281342
MLM	CTDM(S)	Pune	Excalibur_c21708_555	3B	756823404	3.14162	0.269715
MLM	CTDM(S)	Pune	RAC875_c25124_182	4A	612059662	3.50583	0.276616
MLM	CTDM(S)	Pune	BS00065818_51	4D	126644176	3.07154	0.2684
MLM	CTDM(S)	Pune	wsnp_Ku_c51039_56457361	5A	527917865	3.10158	0.268963
MLM	CTDM(S)	Pune	BS00022762_51	5A	528114675	3.26393	0.27202
MLM	CTDM(S)	Pune	wsnp_Ex_c5998_10513766	5A	586725629	3.2265	0.271313
MLM	CTDM(S)	Pune	wsnp_Ex_c23787_33024604	5A	598666287	3.92969	0.28478
MLM	CTDM(S)	Pune	IAAV4799	5A	598666287	3.78038	0.281888
MLM	CTDM(S)	Pune	wsnp_Ra_c2421_4647159	5B	141950930	3.16263	0.27011
MLM	CTDM(S)	Pune	BS00065152_51	6A	656997397	3.23022	0.271384
MLM	DH(C)	Pune	wsnp_Ex_c193_379727	4D	497647531	3.1492	0.108931
MLM	DH(C)	Pune	wsnp_Ex_rep_c105478_89891634	5B	485905825	3.41737	0.115121
MLM	DH(C)	Pune	Kukri_c62247_248	5B	485997910	3.41737	0.115121
MLM	DH(C)	Pune	RAC875_c16536_80	5B	594868020	3.11425	0.10813
MLM	DH(C)	Pune	BS00017233_51	5B	594871885	3.11425	0.10813
MLM	DH(C)	Pune	wsnp_CAP7_c1860_917952	7A	709130217	3.23031	0.110795
MLM	DH(C)	Pune	wsnp_Ex_rep_c69316_68246280	7B	713101647	3.30382	0.112491
MLM	DH(S)	Pune	wsnp_Ra_c41135_48426638	3B	3408772	3.42917	0.125521
MLM	DH(S)	Pune	wsnp_Ex_c700_1379957	3B	755449527	3.17593	0.119738
MLM	DH(S)	Pune	RFL_Contig1675_153	4A	551759543	3.04364	0.116743
MLM	DH(S)	Pune	wsnp_Ex_c193_379727	4D	497647531	4.1986	0.143465
MLM	DH(S)	Pune	wsnp_Ex_rep_c105478_89891634	5B	485905825	3.56733	0.128703
MLM	DH(S)	Pune	Kukri_c62247_248	5B	485997910	3.56733	0.128703
MLM	DH(S)	Pune	wsnp_Ex_c13409_21124830	5B	486086542	3.05003	0.116888
MLM	DH(S)	Pune	Kukri_c5594_717	5B	486733021	3.05611	0.117025
MLM	DH(S)	Pune	wsnp_Ex_c28481_37607810	5B	487223161	3.38077	0.124411
MLM	DH(S)	Pune	BobWhite_rep_c49058_130	5B	487223443	3.05003	0.116888
MLM	DH(S)	Pune	wsnp_Ex_c28481_37608092	5B	487223443	3.05003	0.116888
MLM	DH(S)	Pune	BS00039492_51	5B	487602580	3.16134	0.119407
MLM	DH(S)	Pune	CAP12_c7929_116	5B	488016289	3.16134	0.119407
MLM	DM(C)	Pune	Kukri_c900_1334	2B	796807546	3.97789	0.0979544
MLM	DM(C)	Pune	Ku_c71255_408	3A	556142081	3.56026	0.0877745
MLM	DM(C)	Pune	wsnp_Ex_c8884_14841846	3A	625239797	3.30041	0.0815281
MLM	DM(C)	Pune	Tdurum_contig50698_601	6A	51952899	3.80821	0.0937982
MLM	DM(C)	Pune	wsnp_BE490604A_Ta_2_1	6A	52397150	3.39182	0.0837175
MLM	DM(C)	Pune	Kukri_c100592_82	7B	648106895	3.31215	0.0818087
MLM	DM(S)	Pune	wsnp_Ex_c21409_30544027	2A	683012197	3.02916	0.0628251
MLM	DM(S)	Pune	Tdurum_contig25629_415	2B	631858111	3.36092	0.070822
MLM	DM(S)	Pune	GENE-1657_48	3A	477652264	3.16169	0.066005
MLM	DM(S)	Pune	Kukri_c18258_440	3A	714425055	3.23088	0.0676729
MLM	DM(S)	Pune	GENE-3018_145	7A	35084518	3.61477	0.0770202
MLM	DM(S)	Pune	BS00067746_51	7A	77183180	3.27792	0.06881
MLM	DM(S)	Pune	JD_c19177_1462	7A	87307542	3.21466	0.0672815
MLM	DM(S)	Pune	JD_c19177_1284	7A	87307849	3.21466	0.0672815
MLM	DM(S)	Pune	IAAV6043	7A	87308568	3.21466	0.0672815
MLM	DM(S)	Pune	BS00046977_51	7A	88986969	3.21466	0.0672815
MLM	DM(S)	Pune	BS00046976_51	7A	88987024	3.21466	0.0672815
MLM	DM(S)	Pune	CAP11_c3138_241	7A	89827879	3.21466	0.0672815
MLM	DM(S)	Pune	BS00094965_51	7A	669729091	3.16272	0.0660299
MLM	DM(S)	Pune	Ra_c56305_258	7B	159140284	3.49723	0.074142
MLM	DM(S)	Pune	Ra_c56305_654	7B	159140680	3.67696	0.0785486
MLM	DM(S)	Pune	Ku_c9598_2119	7B	159141898	3.67696	0.0785486
MLM	DM(S)	Pune	Ku_c9598_2131	7B	159141910	3.49723	0.074142
MLM	DM(S)	Pune	Ra_c56305_1946	7B	159142281	3.49723	0.074142
MLM	DM(S)	Pune	Ra_c11164_740	7B	159511265	3.49723	0.074142
MLM	DM(S)	Pune	wsnp_Ex_c40686_47690710	7B	159513246	3.24426	0.0679961
MLM	DM(S)	Pune	Ra_c7974_559	7B	159514876	3.32237	0.0698865
MLM	DM(S)	Pune	wsnp_Ex_c10565_17249813	7B	160484866	3.24426	0.0679961
MLM	DM(S)	Pune	wsnp_Ex_c5356_9470772	7B	162139405	3.89327	0.0838946
MLM	DM(S)	Pune	Excalibur_rep_c67190_638	7B	165531793	3.27247	0.068678
MLM	DM(S)	Pune	RAC875_c19065_474	7B	169464593	3.41261	0.0720786
MLM	DM(S)	Pune	IAAV4126	7B	173863581	3.43646	0.0726594
MLM	DM(S)	Pune	wsnp_Ex_c2539_4733110	7B	173866311	3.99367	0.0863913
MLM	DM(S)	Pune	BobWhite_c26689_85	7B	173866311	3.55981	0.0756726
MLM	DM(S)	Pune	RAC875_c43108_1021	7B	174570807	3.79833	0.0815426
MLM	DM(S)	Pune	RAC875_c52266_76	7B	178416049	4.24185	0.0926074
MLM	DM(S)	Pune	Ku_c68626_1054	7B	181035062	4.32331	0.0946513
MLM	DM(S)	Pune	Ku_c68626_1232	7B	181035240	4.32331	0.0946513
MLM	DM(S)	Pune	RAC875_c17610_628	7B	181035330	4.10347	0.0891268
MLM	DM(S)	Pune	Ku_c5666_203	7B	181035908	4.32331	0.0946513
MLM	DM(S)	Pune	wsnp_Ku_c47983_54292296	7B	184198381	3.92047	0.0845702
MLM	DM(S)	Pune	IAAV3448	7B	186416150	3.47744	0.0736587
MLM	DM(S)	Pune	Ku_c17257_926	7B	188603295	3.52599	0.0748448
MLM	DM(S)	Pune	Excalibur_c11721_1385	7B	195624232	3.73552	0.0799914
MLM	DM(S)	Pune	tplb0022m23_742	7B	203029266	3.68349	0.0787094
MLM	DM(S)	Pune	Excalibur_c14394_94	7B	220277287	3.22374	0.0675005
MLM	DM(S)	Pune	RAC875_c4186_1198	7B	223222472	3.73789	0.0800499
MLM	DM(S)	Pune	CAP7_rep_c8696_241	7B	237389296	3.49622	0.0741173
MLM	DM(S)	Pune	wsnp_Ex_c25755_35018040	7B	237521152	3.31061	0.0696014
MLM	DM(S)	Pune	RAC875_c7500_496	7B	324343634	3.10223	0.0645758
MLM	DM(S)	Pune	wsnp_Ex_c4476_8050484	7B	328940833	3.58464	0.076281
MLM	DM(S)	Pune	Ku_c24482_1132	7B	328969644	3.18459	0.0665565
MLM	DM(S)	Pune	Excalibur_rep_c72097_583	7B	329082296	3.18459	0.0665565
MLM	DM(S)	Pune	Excalibur_c16568_1190	7B	329362872	3.58464	0.076281
MLM	DM(S)	Pune	wsnp_BE498662B_Ta_2_1	7B	332160576	3.23694	0.0678192
MLM	DM(S)	Pune	BS00040415_51	7B	334806240	3.08064	0.064058
MLM	DM(S)	Pune	Ku_c27319_1120	7B	337637724	3.39356	0.0716151
MLM	DM(S)	Pune	BobWhite_c9023_572	7B	380070846	3.62707	0.0773221
MLM	DM(S)	Pune	Tdurum_contig11727_274	7D	375191961	4.25026	0.0928197
MLM	DM(S)	Pune	RAC875_rep_c106588_205	7D	599423246	3.40133	0.071804
MLM	GY(C)	Pune	wsnp_JG_c2509_1153697	3A	131458607	3.16861	0.122822
MLM	GY(C)	Pune	wsnp_Ex_c12850_20377830	3A	507766112	3.05941	0.120359
MLM	GY(C)	Pune	Tdurum_contig58326_467	3A	516802279	3.18476	0.123188
MLM	GY(C)	Pune	RAC875_rep_c75768_245	3A	516802279	3.07722	0.12076
MLM	GY(C)	Pune	Ku_c28597_514	3A	517074826	3.04444	0.120022
MLM	GY(C)	Pune	Tdurum_contig59782_86	3A	517075038	3.07722	0.12076
MLM	GY(C)	Pune	BobWhite_c9468_453	3A	517075151	3.04563	0.120049
MLM	GY(C)	Pune	BobWhite_c9468_478	3A	517075176	3.04563	0.120049
MLM	GY(C)	Pune	wsnp_Ex_c22766_31972202	3A	517076696	3.0118	0.119289
MLM	GY(C)	Pune	wsnp_BE406587A_Ta_2_1	3A	517078984	3.04563	0.120049
MLM	GY(C)	Pune	BobWhite_c11225_941	3A	517079130	3.07722	0.12076
MLM	GY(C)	Pune	wsnp_Ex_c22766_31972812	3A	517079130	3.04444	0.120022
MLM	GY(C)	Pune	TA001068-0306-w	3A	517095339	3.15787	0.122579
MLM	GY(C)	Pune	CAP7_c3367_68	3A	517661833	3.07722	0.12076
MLM	GY(C)	Pune	RAC875_c53864_310	3A	517662459	3.07722	0.12076
MLM	GY(C)	Pune	wsnp_Ku_rep_c70479_70079622	3A	517662459	3.07722	0.12076
MLM	GY(C)	Pune	wsnp_Ex_c45213_51068305	3A	517663694	3.21043	0.123769
MLM	GY(C)	Pune	wsnp_Ra_c7280_12576178	3A	517665011	3.07722	0.12076
MLM	GY(C)	Pune	Kukri_rep_c70479_411	3A	517665011	3.07722	0.12076
MLM	GY(C)	Pune	RAC875_c11672_1240	3A	518489424	3.43536	0.128891
MLM	GY(C)	Pune	RAC875_c37118_595	3A	519083103	3.24399	0.12453
MLM	GY(C)	Pune	wsnp_Ex_c9458_15679797	3A	519083103	3.24117	0.124466
MLM	GY(C)	Pune	wsnp_Ex_c12948_20511479	3A	519207630	3.07722	0.12076
MLM	GY(C)	Pune	BobWhite_c42102_237	3A	519209987	3.04444	0.120022
MLM	GY(C)	Pune	wsnp_Ex_c15269_23492289	3A	533660277	3.05133	0.120177
MLM	GY(C)	Pune	wsnp_Ex_c15269_23491104	3A	533662322	3.05133	0.120177
MLM	GY(C)	Pune	RAC875_c31299_1215	6B	705379995	3.00988	0.119246
MLM	GY(C)	Pune	Kukri_c27662_675	6B	705380493	3.00988	0.119246
MLM	GY(C)	Pune	wsnp_BE445201D_Ta_1_1	6D	105538136	3.0472	0.120084
MLM	GY(S)	Pune	Tdurum_contig42153_1190	2B	25622027	3.06989	0.116745
MLM	GY(S)	Pune	BS00090235_51	2B	680409128	3.09456	0.117303
MLM	GY(S)	Pune	BS00023060_51	2B	680522447	3.09456	0.117303
MLM	GY(S)	Pune	wsnp_Ex_c3620_6612294	5A	2122559	3.06118	0.116548
MLM	GY(S)	Pune	BS00099534_51	5A	2646301	3.05847	0.116487
MLM	GY(S)	Pune	wsnp_Ex_c3620_6612231	5A	2664414	3.16415	0.118881
MLM	GY(S)	Pune	Excalibur_c3286_103	7A	715224656	3.02674	0.11577
MLM	NDVIGF(C)	Pune	Tdurum_contig52086_264	1B	678263206	3.21738	0.0700007
MLM	NDVIGF(C)	Pune	tplb0049h18_765	1B	678266671	3.21738	0.0700007
MLM	NDVIGF(C)	Pune	RAC875_c27986_1460	3B	3298219	4.14935	0.0928652
MLM	NDVIGF(C)	Pune	RAC875_c43163_189	3D	5952936	3.03521	0.065636
MLM	NDVIGF(C)	Pune	Kukri_c21409_283	6B	295271449	3.32694	0.0726435
MLM	NDVIGF(C)	Pune	Excalibur_c6260_536	6B	420958180	4.15552	0.0930215
MLM	NDVIGF(C)	Pune	Kukri_c1836_1167	6B	420958866	3.84216	0.0852375
MLM	NDVIGF(C)	Pune	Kukri_rep_c104521_727	6B	420958929	4.15552	0.0930215
MLM	NDVIGF(C)	Pune	GENE-0659_105	6B	421753640	3.78143	0.0837393
MLM	NDVIGF(C)	Pune	RAC875_c16512_706	6B	428474263	3.54276	0.0778863
MLM	NDVIGF(C)	Pune	BS00103275_51	6B	453931728	3.60574	0.0794253
MLM	NDVIGF(C)	Pune	GENE-4048_299	6B	457170366	3.43608	0.0752887
MLM	NDVIGF(C)	Pune	Kukri_c6128_319	6B	564272561	3.26514	0.0711512
MLM	NDVIGF(C)	Pune	GENE-3807_45	6B	634331938	3.95194	0.0879549
MLM	NDVIGF(C)	Pune	Kukri_rep_c104521_601	6B	634332420	3.95194	0.0879549
MLM	NDVIGF(C)	Pune	RAC875_c7965_80	6B	634333384	4.01233	0.0894591
MLM	NDVIGF(C)	Pune	Kukri_rep_c104521_117	6B	634333465	3.95194	0.0879549
MLM	NDVIGF(C)	Pune	Kukri_c6128_373	6B	634333618	3.95194	0.0879549
MLM	NDVIGF(C)	Pune	RAC875_c1349_270	6B	634334367	3.95194	0.0879549
MLM	NDVIGF(C)	Pune	Kukri_c25082_328	6B	635172419	3.52062	0.0773462
MLM	NDVIGF(C)	Pune	BobWhite_c28409_271	6B	635175572	3.79431	0.0840568
MLM	NDVIGF(C)	Pune	BobWhite_c3194_125	6B	637024384	3.53864	0.0777858
MLM	NDVIGF(C)	Pune	Excalibur_c17905_126	6B	639148172	3.53864	0.0777858
MLM	NDVIGF(C)	Pune	TA004372-0730	6B	644477878	3.74513	0.0828455
MLM	NDVIGF(C)	Pune	Excalibur_c11823_1105	6B	644478287	3.74513	0.0828455
MLM	NDVIGF(C)	Pune	RAC875_c68525_284	6B	657946526	3.03146	0.0655464
MLM	NDVIGF(C)	Pune	IAAV64	6D	466550133	3.45925	0.075852
MLM	NDVIGF(S)	Pune	Kukri_c25500_879	1B	58840801	3.20918	0.0987393
MLM	NDVIGF(S)	Pune	Tdurum_contig67196_285	3A	662940157	3.68044	0.109835
MLM	NDVIGF(S)	Pune	Tdurum_contig44880_134	3A	662948415	3.27946	0.10038
MLM	NDVIGF(S)	Pune	Tdurum_contig44880_314	3A	662948595	3.27946	0.10038
MLM	NDVIGF(S)	Pune	IACX9238	5B	587127059	3.43515	0.104032
MLM	NDVIGF(S)	Pune	wsnp_Ex_c11265_18216936	5B	587344702	3.12037	0.0966738
MLM	NDVIH(C)	Pune	RAC875_c23425_208	2B	47839525	3.10019	0.061847
MLM	NDVIH(C)	Pune	Kukri_c25281_99	2B	541088704	3.33781	0.0675976
MLM	NDVIH(C)	Pune	wsnp_Ex_c17700_26446810	2B	541106633	3.51821	0.0720038
MLM	NDVIM(C)	Pune	wsnp_Ex_c20250_29303152	3A	696243396	3.697	0.0722037
MLM	NDVIM(C)	Pune	wsnp_Ex_c965_1846161	6A	581746594	3.05892	0.0565839
MLM	NDVIM(C)	Pune	CAP7_c4283_232	6A	581746594	3.03766	0.0560712
MLM	NDVIM(C)	Pune	wsnp_Ex_rep_c68369_67180429	6A	581891749	3.03766	0.0560712
MLM	NDVIM(C)	Pune	Excalibur_c6260_536	6B	420958180	3.68876	0.0719992
MLM	NDVIM(C)	Pune	Kukri_c1836_1167	6B	420958866	3.27216	0.0617553
MLM	NDVIM(C)	Pune	Kukri_rep_c104521_727	6B	420958929	3.68876	0.0719992
MLM	NDVIM(C)	Pune	Kukri_c6128_319	6B	564272561	3.07149	0.0568874
MLM	NDVIM(C)	Pune	GENE-3807_45	6B	634331938	3.49401	0.0671879
MLM	NDVIM(C)	Pune	Kukri_rep_c104521_601	6B	634332420	3.49401	0.0671879
MLM	NDVIM(C)	Pune	RAC875_c7965_80	6B	634333384	3.53274	0.0681416
MLM	NDVIM(C)	Pune	Kukri_rep_c104521_117	6B	634333465	3.49401	0.0671879
MLM	NDVIM(C)	Pune	Kukri_c6128_373	6B	634333618	3.49401	0.0671879
MLM	NDVIM(C)	Pune	RAC875_c1349_270	6B	634334367	3.49401	0.0671879
MLM	NDVIM(C)	Pune	Kukri_c25082_328	6B	635172419	3.31079	0.0626975
MLM	NDVIM(C)	Pune	BobWhite_c28409_271	6B	635175572	3.4534	0.0661897
MLM	NDVIM(C)	Pune	BobWhite_c3194_125	6B	637024384	3.31256	0.0627407
MLM	NDVIM(C)	Pune	Excalibur_c17905_126	6B	639148172	3.31256	0.0627407
MLM	NDVIM(C)	Pune	TA004372-0730	6B	644477878	3.08432	0.0571973
MLM	NDVIM(C)	Pune	Excalibur_c11823_1105	6B	644478287	3.08432	0.0571973
MLM	PH(C)	Pune	Tdurum_contig11750_414	3A	430791114	3.22544	0.0789734
MLM	PH(C)	Pune	BobWhite_c27145_318	6A	598635853	3.5079	0.0857503
MLM	PH(S)	Pune	BobWhite_c1318_691	1B	293393537	3.30476	0.138387
MLM	PH(S)	Pune	Tdurum_contig11803_935	2A	32791280	3.16373	0.135234
MLM	PH(S)	Pune	Kukri_c46426_338	2A	36050397	3.02455	0.132142
MLM	PH(S)	Pune	wsnp_Ex_c19556_28530243	2A	36050397	3.02455	0.132142
MLM	PH(S)	Pune	wsnp_Ex_c19556_28530231	2A	36050409	3.02455	0.132142
MLM	PH(S)	Pune	RAC875_c1643_1548	2A	36629096	3.62847	0.145699
MLM	PH(S)	Pune	IAAV2585	2A	36631178	3.73569	0.148143
MLM	PH(S)	Pune	wsnp_Ex_c2033_3814035	2A	36632017	3.73569	0.148143
MLM	PH(S)	Pune	Ku_c269_2643	2A	36632023	3.73569	0.148143
MLM	PH(S)	Pune	RAC875_c23425_208	2B	47839525	3.11276	0.134099
MLM	PH(S)	Pune	Kukri_rep_c106620_208	3A	714300447	3.31188	0.138547
MLM	PH(S)	Pune	wsnp_Ex_c1903_3592518	3A	714302539	3.49468	0.142665
MLM	PH(S)	Pune	wsnp_RFL_Contig3269_3313084	7B	452214901	3.67681	0.146799
MLM	PH(S)	Pune	Tdurum_contig30909_76	7B	743304167	3.60194	0.145096
MLM	PH(S)	Pune	RAC875_rep_c105012_111	7B	744404849	3.57746	0.14454
MLM	PH(S)	Pune	Kukri_c30714_633	7B	744652231	3.05637	0.132847
MLM	PH(S)	Pune	RAC875_c48671_172	7B	749423949	3.22848	0.136679
MLM	PH(S)	Pune	RAC875_c525_1372	7B	750086340	2.99625	0.131516
MLM	PH(S)	Pune	Tdurum_contig42584_1190	7B	750589049	3.07334	0.133224
MLM	TKW(C)	Pune	BS00093325_51	1D	2219936	3.63676	0.0827777
MLM	TKW(C)	Pune	BobWhite_c2506_332	5A	297745370	3.52131	0.0799639
MLM	TKW(C)	Pune	Tdurum_contig45680_434	7A	618083702	3.14477	0.070883
MLM	TKW(S)	Pune	Kukri_rep_c98227_230	7A	701638186	3.77138	0.0809127
MLM	TKW(S)	Pune	Excalibur_rep_c66918_307	7A	701638770	3.77138	0.0809127
MLM	TKW(S)	Pune	Tdurum_contig17062_221	7A	700828095	3.60411	0.0767948
MLM	TKW(S)	Pune	Tdurum_contig29240_206	7A	701641458	3.31733	0.0698007
MLM	TKW(S)	Pune	Ku_c5191_340	6B	668776747	3.2834	0.0689791
MLM	TKW(S)	Pune	wsnp_RFL_Contig3269_3313084	7B	452214901	3.01463	0.0625143
MLM	TKW(S)	Pune	RAC875_rep_c69963_514	6B	668776747	2.93703	0.0606632
FarmCPU	CTDGF(C)	Pune	Kukri_c376_3063	1B	673958538	3.54287	NA
FarmCPU	CTDGF(C)	Pune	Excalibur_c12980_2621	2A	7545148	3.02107	NA
FarmCPU	CTDGF(C)	Pune	Excalibur_c12980_2392	2A	7545377	3.32657	NA
FarmCPU	CTDGF(C)	Pune	RAC875_c42847_141	2A	7687523	3.07506	NA
FarmCPU	CTDGF(C)	Pune	BobWhite_c6796_191	2D	88295192	3.27435	NA
FarmCPU	CTDGF(C)	Pune	BobWhite_c28250_220	2D	596911721	3.25004	NA
FarmCPU	CTDGF(C)	Pune	wsnp_Ra_c22648_32132929	2D	596911990	3.06952	NA
FarmCPU	CTDGF(C)	Pune	Excalibur_c30328_713	2D	596912194	3.17242	NA
FarmCPU	CTDGF(C)	Pune	RFL_Contig4964_1669	2D	596913882	3.32482	NA
FarmCPU	CTDGF(C)	Pune	BobWhite_rep_c50186_522	2D	596914535	3.45453	NA
FarmCPU	CTDGF(C)	Pune	BobWhite_rep_c50186_469	2D	596914588	3.45453	NA
FarmCPU	CTDGF(C)	Pune	Excalibur_c4775_71	2D	596914766	3.45453	NA
FarmCPU	CTDGF(C)	Pune	Kukri_rep_c73433_61	2D	598714669	3.17242	NA
FarmCPU	CTDGF(C)	Pune	GENE-1176_655	2D	598717535	3.32482	NA
FarmCPU	CTDGF(C)	Pune	Excalibur_c11133_209	2D	598717726	3.14845	NA
FarmCPU	CTDGF(C)	Pune	CAP11_c6079_241	2D	599003728	3.71062	NA
FarmCPU	CTDGF(C)	Pune	BobWhite_c3428_233	2D	599291179	3.45453	NA
FarmCPU	CTDGF(C)	Pune	Excalibur_c10133_292	2D	599293014	3.25004	NA
FarmCPU	CTDGF(C)	Pune	Excalibur_rep_c86288_514	2D	600295858	3.45453	NA
FarmCPU	CTDGF(C)	Pune	Kukri_c14696_214	2D	600298361	3.17267	NA
FarmCPU	CTDGF(C)	Pune	Excalibur_c28717_73	2D	600342840	3.45453	NA
FarmCPU	CTDGF(C)	Pune	GENE-0998_815	2D	600343714	3.17242	NA
FarmCPU	CTDGF(C)	Pune	BobWhite_rep_c53418_120	2D	600344121	3.2615	NA
FarmCPU	CTDGF(C)	Pune	RAC875_s116170_295	2D	600977578	3.22888	NA
FarmCPU	CTDGF(C)	Pune	Excalibur_c45366_1788	2D	601184103	3.17242	NA
FarmCPU	CTDGF(C)	Pune	Kukri_rep_c72666_625	2D	601184144	3.32842	NA
FarmCPU	CTDGF(C)	Pune	Excalibur_c63522_172	2D	601184342	3.2615	NA
FarmCPU	CTDGF(C)	Pune	GENE-1236_62	2D	601414452	3.12054	NA
FarmCPU	CTDGF(C)	Pune	RAC875_c2176_2416	2D	601600667	3.14847	NA
FarmCPU	CTDGF(C)	Pune	CAP12_rep_c5547_123	2D	601601854	3.17267	NA
FarmCPU	CTDGF(C)	Pune	RFL_Contig1892_2214	2D	601601932	3.2423	NA
FarmCPU	CTDGF(C)	Pune	wsnp_Ex_c23239_32477458	2D	602510810	3.2923	NA
FarmCPU	CTDGF(C)	Pune	Excalibur_c23239_718	2D	602513709	3.45453	NA
FarmCPU	CTDGF(C)	Pune	BobWhite_c32336_198	2D	605711406	3.24864	NA
FarmCPU	CTDGF(C)	Pune	BobWhite_c32336_504	2D	605711803	3.2615	NA
FarmCPU	CTDGF(C)	Pune	Excalibur_c15426_661	2D	606718123	3.26208	NA
FarmCPU	CTDGF(C)	Pune	BobWhite_c22273_227	2D	606752891	3.14845	NA
FarmCPU	CTDGF(C)	Pune	Kukri_rep_c70958_1044	2D	607418730	3.15799	NA
FarmCPU	CTDGF(C)	Pune	Kukri_rep_c70958_916	2D	607418858	3.38787	NA
FarmCPU	CTDGF(C)	Pune	Kukri_c31121_1011	2D	607422971	3.17267	NA
FarmCPU	CTDGF(C)	Pune	BobWhite_c13924_707	2D	607423030	3.17751	NA
FarmCPU	CTDGF(C)	Pune	Excalibur_c48295_249	2D	607673428	3.14762	NA
FarmCPU	CTDGF(C)	Pune	Excalibur_c44325_92	2D	608198626	3.45276	NA
FarmCPU	CTDGF(C)	Pune	Excalibur_c44325_392	2D	608199010	3.43957	NA
FarmCPU	CTDGF(C)	Pune	BobWhite_c9937_593	2D	608200400	3.05348	NA
FarmCPU	CTDGF(C)	Pune	Excalibur_c13046_700	2D	608756796	3.07096	NA
FarmCPU	CTDGF(C)	Pune	BobWhite_rep_c65086_86	2D	608762907	3.43957	NA
FarmCPU	CTDGF(C)	Pune	RAC875_c14766_952	2D	608772232	3.10978	NA
FarmCPU	CTDGF(C)	Pune	RAC875_c39690_264	2D	609423246	3.15799	NA
FarmCPU	CTDGF(C)	Pune	RAC875_c51420_117	2D	609433848	3.17751	NA
FarmCPU	CTDGF(C)	Pune	wsnp_Ku_c9269_15583444	2D	609485721	3.43957	NA
FarmCPU	CTDGF(C)	Pune	tplb0021e03_713	2D	609775957	3.38787	NA
FarmCPU	CTDGF(C)	Pune	Excalibur_c8720_1073	2D	610276968	3.43731	NA
FarmCPU	CTDGF(C)	Pune	Excalibur_c8720_1050	2D	610276991	3.3841	NA
FarmCPU	CTDGF(C)	Pune	Excalibur_c8720_321	2D	610277800	3.14762	NA
FarmCPU	CTDGF(C)	Pune	wsnp_BE426620D_Ta_2_2	2D	610289339	3.43957	NA
FarmCPU	CTDGF(C)	Pune	RAC875_c17722_1704	2D	611159777	3.17242	NA
FarmCPU	CTDGF(C)	Pune	Kukri_rep_c101148_401	2D	611159777	3.17242	NA
FarmCPU	CTDGF(C)	Pune	RAC875_c17722_1533	2D	611159948	3.25743	NA
FarmCPU	CTDGF(C)	Pune	D_contig14237_449	2D	611223072	3.2923	NA
FarmCPU	CTDGF(C)	Pune	Kukri_c89993_379	2D	611896769	3.17086	NA
FarmCPU	CTDGF(C)	Pune	RFL_Contig2460_547	2D	612341552	3.03624	NA
FarmCPU	CTDGF(C)	Pune	Excalibur_c1451_351	2D	612343038	3.20091	NA
FarmCPU	CTDGF(C)	Pune	RAC875_c52165_241	2D	613104188		NA
FarmCPU	CTDGF(C)	Pune	Excalibur_c21749_470	2D	613322353	3.31471	NA
FarmCPU	CTDGF(C)	Pune	BobWhite_rep_c51247_189	2D	725963042	3.28601	NA
FarmCPU	CTDGF(C)	Pune	GENE-1176_361	2D	726551293	3.23608	NA
FarmCPU	CTDGF(C)	Pune	Kukri_c411_251	2D	726551628	3.28456	NA
FarmCPU	CTDGF(C)	Pune	GENE-0342_117	2D	730188720	3.321	NA
FarmCPU	CTDGF(C)	Pune	Kukri_rep_c68903_1100	2D	730190673	3.21582	NA
FarmCPU	CTDGF(C)	Pune	GENE-3157_174	2D	730613799	3.21582	NA
FarmCPU	CTDGF(C)	Pune	BS00065103_51	2D	731311425	3.23608	NA
FarmCPU	CTDGF(C)	Pune	GENE-1236_418	2D	731605360	3.04406	NA
FarmCPU	CTDGF(C)	Pune	BobWhite_c3599_565	2D	732584864	3.02831	NA
FarmCPU	CTDGF(C)	Pune	RAC875_rep_c69619_260	2D	734349056	3.04818	NA
FarmCPU	CTDGF(C)	Pune	Excalibur_c42799_210	2D	734767753	3.04952	NA
FarmCPU	CTDGF(C)	Pune	RAC875_c20564_881	2D	743097115	3.00124	NA
FarmCPU	CTDGF(C)	Pune	GENE-4595_130	2D	743387531	3.00124	NA
FarmCPU	CTDGF(C)	Pune	BS00075623_51	3A	10307521	3.04058	NA
FarmCPU	CTDGF(C)	Pune	wsnp_BF293181B_Ta_2_1	7B	535502060	3.43287	NA
FarmCPU	CTDGF(C)	Pune	Tdurum_contig62981_75	7B	535504355	3.16227	NA
FarmCPU	CTDGF(S)	Pune	BS00050522_51	1B	1433745	3.16982	NA
FarmCPU	CTDGF(S)	Pune	BS00013534_51	2A	11909742	3.05723	NA
FarmCPU	CTDGF(S)	Pune	BS00029906_51	2A	14423589	4.09963	NA
FarmCPU	CTDGF(S)	Pune	BS00004089_51	2A	14811964	3.18547	NA
FarmCPU	CTDGF(S)	Pune	GENE-1273_59	2D	10600255	3.27072	NA
FarmCPU	CTDGF(S)	Pune	Tdurum_contig31218_279	4A	743948884	3.20073	NA
FarmCPU	CTDH(C)	Pune	Excalibur_c49496_705	1B	652453983	3.28812	NA
FarmCPU	CTDH(C)	Pune	BS00068077_51	1B	652468844	3.10495	NA
FarmCPU	CTDH(C)	Pune	BS00035267_51	1B	652576198	3.51338	NA
FarmCPU	CTDH(C)	Pune	BS00035268_51	1B	652576227	3.0123	NA
FarmCPU	CTDH(C)	Pune	BobWhite_c40868_120	1B	653875439	3.0643	NA
FarmCPU	CTDH(C)	Pune	wsnp_JD_c14411_14148961	1B	654027297	3.76355	NA
FarmCPU	CTDH(C)	Pune	Excalibur_c17607_542	4B	78025849	3.60417	NA
FarmCPU	CTDH(C)	Pune	Excalibur_c8131_385	4B	119088047	3.17165	NA
FarmCPU	CTDH(C)	Pune	wsnp_RFL_Contig4151_4728831	4B	179738095	3.86412	NA
FarmCPU	CTDH(C)	Pune	RAC875_rep_c70391_128	4B	179738095	3.86412	NA
FarmCPU	CTDH(C)	Pune	Kukri_c35140_75	4B	208557789	3.0961	NA
FarmCPU	CTDH(C)	Pune	RAC875_c12495_1391	4B	363305958	3.4681	NA
FarmCPU	CTDH(C)	Pune	Tdurum_contig63598_188	7A	115806687	3.01144	NA
FarmCPU	CTDH(C)	Pune	Excalibur_c33589_373	7A	638638036	3.13334	NA
FarmCPU	CTDH(C)	Pune	wsnp_Ku_c19943_29512612	7A	675397004	3.17486	NA
FarmCPU	CTDH(S)	Pune	Tdurum_contig63539_178	6A	573325458	3.2036	NA
FarmCPU	CTDH(S)	Pune	RAC875_c25407_54	7B	632782161	3.35731	NA
FarmCPU	CTDM(C)	Pune	BS00027058_51	7B	654950286	3.43798	NA
FarmCPU	CTDM(C)	Pune	BS00078785_51	7B	654951760	3.16438	NA
FarmCPU	CTDM(C)	Pune	CAP11_rep_c7351_157	7B	676103569	3.15614	NA
FarmCPU	CTDM(S)	Pune	Kukri_c22002_793	2B	386493290	3.0617	NA
FarmCPU	CTDM(S)	Pune	Kukri_c17062_618	2B	391722753	3.07524	NA
FarmCPU	CTDM(S)	Pune	wsnp_Ex_c12634_20096724	2B	453752054	3.06584	NA
FarmCPU	CTDM(S)	Pune	TA002013-0438	2B	458622067	3.35349	NA
FarmCPU	CTDM(S)	Pune	wsnp_Ex_c42698_49211728	3A	521305621	3.03986	NA
FarmCPU	CTDM(S)	Pune	Excalibur_c24051_502	5A	473342851	3.05536	NA
FarmCPU	CTDM(S)	Pune	wsnp_Ex_c5998_10513766	5A	586725629	3.55772	NA
FarmCPU	CTDM(S)	Pune	RAC875_rep_c76193_513	5A	591487483	3.08371	NA
FarmCPU	CTDM(S)	Pune	CAP11_c3209_76	5A	592036346	3.46283	NA
FarmCPU	CTDM(S)	Pune	wsnp_Ex_c17476_26190830	5A	592276655	3.11259	NA
FarmCPU	CTDM(S)	Pune	wsnp_Ex_c2185_4094843	5A	593173030	3.34655	NA
FarmCPU	CTDM(S)	Pune	wsnp_Ex_rep_c101994_87256479	5A	593331584	3.59945	NA
FarmCPU	CTDM(S)	Pune	wsnp_Ex_c44164_50292954	5A	593334252	3.34655	NA
FarmCPU	CTDM(S)	Pune	wsnp_Ex_rep_c109532_92292121	5A	595037357	3.5907	NA
FarmCPU	CTDM(S)	Pune	BobWhite_c15758_79	5A	595372995	3.23893	NA
FarmCPU	CTDM(S)	Pune	wsnp_Ex_c8543_14357385	5A	595372995	3.23893	NA
FarmCPU	CTDM(S)	Pune	tplb0044j06_689	5A	596013562	3.48868	NA
FarmCPU	CTDM(S)	Pune	wsnp_Ex_c23787_33024604	5A	598666287	3.86656	NA
FarmCPU	CTDM(S)	Pune	IAAV4799	5A	598666287	3.77833	NA
FarmCPU	CTDM(S)	Pune	Excalibur_c49550_97	5D	597660551	3.49373	NA
FarmCPU	DH(C)	Pune	Kukri_rep_c69273_148	4B	21555133	3.18655	NA
FarmCPU	DH(C)	Pune	wsnp_Ex_c193_379727	4D	497647531	3.28018	NA
FarmCPU	DH(C)	Pune	wsnp_Ex_rep_c105478_89891634	5B	485905825	3.36407	NA
FarmCPU	DH(C)	Pune	Kukri_c62247_248	5B	485997910	3.36407	NA
FarmCPU	DH(C)	Pune	wsnp_Ex_c4883_8705816	7A	582634591	3.06289	NA
FarmCPU	DH(C)	Pune	RAC875_c1227_1098	7A	582635999	3.06289	NA
FarmCPU	DH(C)	Pune	Excalibur_c33866_120	7A	589755939	3.08013	NA
FarmCPU	DH(C)	Pune	Excalibur_c33866_404	7A	589756223	3.06289	NA
FarmCPU	DH(C)	Pune	BS00021659_51	7A	592916840	3.06289	NA
FarmCPU	DH(S)	Pune	wsnp_Ra_c41135_48426638	3B	3408772	3.8129	NA
FarmCPU	DH(S)	Pune	CAP7_c1997_79	3B	7186397	3.04389	NA
FarmCPU	DH(S)	Pune	CAP11_c2057_200	3B	7186428	3.0676	NA
FarmCPU	DH(S)	Pune	Excalibur_c8386_1009	3B	7188324	3.04389	NA
FarmCPU	DH(S)	Pune	wsnp_Ex_c193_379727	4D	497647531	4.37161	NA
FarmCPU	DM(C)	Pune	Kukri_c900_1334	2B	796807546	3.07341	NA
FarmCPU	DM(C)	Pune	wsnp_JD_c8207_9234643	3A	390667240	3.22878	NA
FarmCPU	DM(C)	Pune	RAC875_rep_c109433_782	3A	481529075	3.11345	NA
FarmCPU	DM(C)	Pune	Ku_c71255_408	3A	556142081	3.00846	NA
FarmCPU	DM(C)	Pune	wsnp_Ex_c8884_14841846	3A	625239797	3.57058	NA
FarmCPU	DM(C)	Pune	Tdurum_contig50698_601	6A	51952899	3.69279	NA
FarmCPU	DM(C)	Pune	wsnp_BE490604A_Ta_2_1	6A	52397150	3.09396	NA
FarmCPU	DM(C)	Pune	Kukri_c100592_82	7B	648106895	3.12476	NA
FarmCPU	DM(S)	Pune	Tdurum_contig25629_415	2B	631858111	3.58496	NA
FarmCPU	DM(S)	Pune	GENE-1657_48	3A	477652264	3.75205	NA
FarmCPU	DM(S)	Pune	wsnp_Ex_c12850_20377830	3A	507766112	3.16354	NA
FarmCPU	DM(S)	Pune	Kukri_c18258_440	3A	714425055	3.57972	NA
FarmCPU	DM(S)	Pune	tplb0036i05_182	3A	714951061	3.23931	NA
FarmCPU	DM(S)	Pune	BobWhite_c20641_267	3D	582027719	3.03326	NA
FarmCPU	DM(S)	Pune	BobWhite_c44691_648	4B	46609214	3.21557	NA
FarmCPU	DM(S)	Pune	GENE-3018_145	7A	35084518	3.14351	NA
FarmCPU	DM(S)	Pune	wsnp_Ex_c21854_31021668	7A	154769961	3.18108	NA
FarmCPU	DM(S)	Pune	BS00094965_51	7A	669729091	3.12367	NA
FarmCPU	DM(S)	Pune	Ra_c56305_258	7B	159140284	3.93035	NA
FarmCPU	DM(S)	Pune	Ra_c56305_654	7B	159140680	4.12494	NA
FarmCPU	DM(S)	Pune	Ku_c9598_2119	7B	159141898	4.12494	NA
FarmCPU	DM(S)	Pune	Ku_c9598_2131	7B	159141910	3.93035	NA
FarmCPU	DM(S)	Pune	Ra_c56305_1946	7B	159142281	3.93035	NA
FarmCPU	DM(S)	Pune	Ra_c11164_740	7B	159511265	3.93035	NA
FarmCPU	DM(S)	Pune	wsnp_Ex_c40686_47690710	7B	159513246	3.68748	NA
FarmCPU	DM(S)	Pune	Ra_c7974_559	7B	159514876	3.76911	NA
FarmCPU	DM(S)	Pune	wsnp_Ex_c10565_17249813	7B	160484866	3.68748	NA
FarmCPU	DM(S)	Pune	wsnp_Ex_c5356_9470772	7B	162139405	4.34104	NA
FarmCPU	DM(S)	Pune	Excalibur_rep_c67190_638	7B	165531793	3.7011	NA
FarmCPU	DM(S)	Pune	RAC875_c19065_474	7B	169464593	3.86047	NA
FarmCPU	DM(S)	Pune	IAAV4126	7B	173863581	3.8492	NA
FarmCPU	DM(S)	Pune	wsnp_Ex_c2539_4733110	7B	173866311	4.41908	NA
FarmCPU	DM(S)	Pune	BobWhite_c26689_85	7B	173866311	3.99475	NA
FarmCPU	DM(S)	Pune	RAC875_c43108_1021	7B	174570807		NA
FarmCPU	DM(S)	Pune	RAC875_c52266_76	7B	178416049	4.67985	NA
FarmCPU	DM(S)	Pune	Ku_c68626_1054	7B	181035062	4.767	NA
FarmCPU	DM(S)	Pune	Ku_c68626_1232	7B	181035240	4.767	NA
FarmCPU	DM(S)	Pune	RAC875_c17610_628	7B	181035330	4.51713	NA
FarmCPU	DM(S)	Pune	Ku_c5666_203	7B	181035908	4.767	NA
FarmCPU	DM(S)	Pune	wsnp_Ku_c47983_54292296	7B	184198381	4.37469	NA
FarmCPU	DM(S)	Pune	IAAV3448	7B	186416150	3.94976	NA
FarmCPU	DM(S)	Pune	Ku_c17257_926	7B	188603295	3.97288	NA
FarmCPU	DM(S)	Pune	Excalibur_c11721_1385	7B	195624232	4.19723	NA
FarmCPU	DM(S)	Pune	tplb0022m23_742	7B	203029266	4.01592	NA
FarmCPU	DM(S)	Pune	Excalibur_c14394_94	7B	220277287	3.68852	NA
FarmCPU	DM(S)	Pune	RAC875_c4186_1198	7B	223222472	4.19518	NA
FarmCPU	DM(S)	Pune	CAP7_rep_c8696_241	7B	237389296	3.96206	NA
FarmCPU	DM(S)	Pune	wsnp_Ex_c25755_35018040	7B	237521152	3.78941	NA
FarmCPU	DM(S)	Pune	RAC875_c7500_496	7B	324343634	3.57488	NA
FarmCPU	DM(S)	Pune	Kukri_c15760_310	7B	327453478	3.17302	NA
FarmCPU	DM(S)	Pune	Kukri_c15760_212	7B	327453576	3.17302	NA
FarmCPU	DM(S)	Pune	wsnp_Ex_c4476_8050484	7B	328940833	4.0716	NA
FarmCPU	DM(S)	Pune	Ku_c24482_1132	7B	328969644	3.69898	NA
FarmCPU	DM(S)	Pune	Kukri_c14134_415	7B	328973307	3.19399	NA
FarmCPU	DM(S)	Pune	Excalibur_rep_c72097_583	7B	329082296	3.69898	NA
FarmCPU	DM(S)	Pune	Excalibur_c16568_1190	7B	329362872	4.0716	NA
FarmCPU	DM(S)	Pune	wsnp_BE498662B_Ta_2_1	7B	332160576	3.7501	NA
FarmCPU	DM(S)	Pune	BS00040415_51	7B	334806240	3.58174	NA
FarmCPU	DM(S)	Pune	Ku_c27319_1120	7B	337637724	3.88811	NA
FarmCPU	DM(S)	Pune	BobWhite_c9023_572	7B	380070846	4.04144	NA
FarmCPU	DM(S)	Pune	Tdurum_contig11727_274	7D	375191961	4.61261	NA
FarmCPU	DM(S)	Pune	RAC875_rep_c106588_205	7D	599423246	3.01172	NA
FarmCPU	GY(C)	Pune	D_F1BEJMU02HSMHV_131	2D	636065779	3.0045	NA
FarmCPU	GY(C)	Pune	wsnp_JG_c2509_1153697	3A	131458607	3.02822	NA
FarmCPU	GY(C)	Pune	wsnp_Ex_c12850_20377830	3A	507766112	3.09375	NA
FarmCPU	GY(C)	Pune	Excalibur_rep_c76510_255	3A	515889969	3.01564	NA
FarmCPU	GY(C)	Pune	wsnp_Ex_c9468_15697512	3A	516121614	3.01564	NA
FarmCPU	GY(C)	Pune	Tdurum_contig58326_467	3A	516802279	3.32038	NA
FarmCPU	GY(C)	Pune	RAC875_rep_c75768_245	3A	516802279	3.22509	NA
FarmCPU	GY(C)	Pune	Ku_c28597_514	3A	517074826	3.18352	NA
FarmCPU	GY(C)	Pune	Tdurum_contig59782_86	3A	517075038	3.22509	NA
FarmCPU	GY(C)	Pune	BobWhite_c9468_453	3A	517075151	3.09258	NA
FarmCPU	GY(C)	Pune	BobWhite_c9468_478	3A	517075176	3.09258	NA
FarmCPU	GY(C)	Pune	wsnp_Ex_c22766_31972202	3A	517076696	3.04917	NA
FarmCPU	GY(C)	Pune	wsnp_BE406587A_Ta_2_1	3A	517078984	3.09258	NA
FarmCPU	GY(C)	Pune	BobWhite_c11225_941	3A	517079130	3.22509	NA
FarmCPU	GY(C)	Pune	wsnp_Ex_c22766_31972812	3A	517079130	3.18352	NA
FarmCPU	GY(C)	Pune	TA001068-0306-w	3A	517095339	3.19382	NA
FarmCPU	GY(C)	Pune	CAP7_c3367_68	3A	517661833	3.22509	NA
FarmCPU	GY(C)	Pune	wsnp_Ku_rep_c70479_70079622	3A	517662459		NA
FarmCPU	GY(C)	Pune	RAC875_c53864_310	3A	517662459	3.22509	NA
FarmCPU	GY(C)	Pune	wsnp_Ex_c45213_51068305	3A	517663694	3.34371	NA
FarmCPU	GY(C)	Pune	Kukri_rep_c70479_411	3A	517665011	3.22509	NA
FarmCPU	GY(C)	Pune	wsnp_Ra_c7280_12576178	3A	517665011	3.22509	NA
FarmCPU	GY(C)	Pune	RAC875_c11672_1240	3A	518489424	3.47108	NA
FarmCPU	GY(C)	Pune	RAC875_c37118_595	3A	519083103	3.38666	NA
FarmCPU	GY(C)	Pune	wsnp_Ex_c9458_15679797	3A	519083103	3.38146	NA
FarmCPU	GY(C)	Pune	wsnp_Ex_c12948_20511479	3A	519207630	3.22509	NA
FarmCPU	GY(C)	Pune	BobWhite_c42102_237	3A	519209987	3.18352	NA
FarmCPU	GY(C)	Pune	wsnp_Ex_rep_c66865_65262277	3A	533623466	3.03055	NA
FarmCPU	GY(C)	Pune	wsnp_Ex_rep_c66865_65262612	3A	533623972	3.03055	NA
FarmCPU	GY(C)	Pune	wsnp_Ex_rep_c66865_65262892	3A	533624252	3.03055	NA
FarmCPU	GY(C)	Pune	wsnp_Ex_rep_c66865_65263145	3A	533624505	3.03055	NA
FarmCPU	GY(C)	Pune	wsnp_Ex_c15269_23492289	3A	533660277	3.09465	NA
FarmCPU	GY(C)	Pune	wsnp_Ex_c15269_23491104	3A	533662322	3.09465	NA
FarmCPU	GY(C)	Pune	Ex_c66865_584	3A	543690269	3.02464	NA
FarmCPU	GY(C)	Pune	RAC875_c31299_1215	6B	705379995	3.10166	NA
FarmCPU	GY(C)	Pune	Kukri_c27662_675	6B	705380493	3.10166	NA
FarmCPU	GY(C)	Pune	wsnp_BE445201D_Ta_1_1	6D	105538136	3.10548	NA
FarmCPU	GY(S)	Pune	wsnp_Ku_rep_c71900_71624324	1B	95558542	3.20817	NA
FarmCPU	GY(S)	Pune	IAAV1364	1B	121240276	3.16723	NA
FarmCPU	GY(S)	Pune	wsnp_Ra_c4296_7819139	1B	151463896	3.20817	NA
FarmCPU	GY(S)	Pune	BS00044869_51	1B	168972933	3.0487	NA
FarmCPU	GY(S)	Pune	IAAV3232	1B	224139493	3.14726	NA
FarmCPU	GY(S)	Pune	Tdurum_contig31102_299	1B	530478729	3.03077	NA
FarmCPU	GY(S)	Pune	BS00000066_51	1B	530480819	3.03077	NA
FarmCPU	GY(S)	Pune	Tdurum_contig42153_1190	2B	25622027	3.54588	NA
FarmCPU	GY(S)	Pune	Tdurum_contig42153_3715	2B	28015766	3.22406	NA
FarmCPU	GY(S)	Pune	Tdurum_contig62595_466	2B	152569582	3.0412	NA
FarmCPU	GY(S)	Pune	Kukri_c11566_386	2B	450529872	3.14771	NA
FarmCPU	GY(S)	Pune	BS00090235_51	2B	680409128	3.23618	NA
FarmCPU	GY(S)	Pune	BS00023060_51	2B	680522447	3.23618	NA
FarmCPU	GY(S)	Pune	Tdurum_contig12879_1273	2B	712603662	3.16342	NA
FarmCPU	GY(S)	Pune	wsnp_JD_c2128_2930150	5A	2122207	3.22326	NA
FarmCPU	GY(S)	Pune	wsnp_Ex_c3620_6612294	5A	2122559	3.36035	NA
FarmCPU	GY(S)	Pune	BS00099534_51	5A	2646301	3.1811	NA
FarmCPU	GY(S)	Pune	wsnp_Ex_c3620_6612231	5A	2664414	3.4638	NA
FarmCPU	GY(S)	Pune	Kukri_c59657_805	5B	690091689	3.3088	NA
FarmCPU	GY(S)	Pune	Excalibur_c3286_103	7A	715224656	3.30476	NA
FarmCPU	GY(S)	Pune	IAAV5550	7A	716246600	3.08662	NA
FarmCPU	GY(S)	Pune	wsnp_Ex_c916_1767286	7A	716247671	3.08662	NA
FarmCPU	NDVIGF(C)	Pune	Tdurum_contig52086_264	1B	678263206	3.4302	NA
FarmCPU	NDVIGF(C)	Pune	tplb0049h18_765	1B	678266671	3.4302	NA
FarmCPU	NDVIGF(C)	Pune	Excalibur_c74304_642	2A	87238748	3.48866	NA
FarmCPU	NDVIGF(C)	Pune	BS00107555_51	2A	87461823	3.48866	NA
FarmCPU	NDVIGF(C)	Pune	Tdurum_contig15512_429	2A	139351623	3.48866	NA
FarmCPU	NDVIGF(C)	Pune	GENE-1897_552	3B	3276484	3.34406	NA
FarmCPU	NDVIGF(C)	Pune	RAC875_c27986_1460	3B	3298219	4.29243	NA
FarmCPU	NDVIGF(C)	Pune	Excalibur_c20277_436	3B	5585767	3.14494	NA
FarmCPU	NDVIGF(C)	Pune	RAC875_c43871_154	3D	984102	3.3181	NA
FarmCPU	NDVIGF(C)	Pune	RAC875_c56484_249	3D	2416399	3.3181	NA
FarmCPU	NDVIGF(C)	Pune	RAC875_rep_c115090_51	3D	2624889	3.3181	NA
FarmCPU	NDVIGF(C)	Pune	RAC875_s117035_123	3D	3237742	3.3181	NA
FarmCPU	NDVIGF(C)	Pune	RAC875_c29099_847	3D	3241739	3.3181	NA
FarmCPU	NDVIGF(C)	Pune	RAC875_c12071_998	3D	5674442	3.3181	NA
FarmCPU	NDVIGF(C)	Pune	RAC875_c12071_413	3D	5675027	3.25972	NA
FarmCPU	NDVIGF(C)	Pune	IAAV8465	3D	5952334	3.3181	NA
FarmCPU	NDVIGF(C)	Pune	RAC875_c43163_189	3D	5952936	3.42139	NA
FarmCPU	NDVIGF(C)	Pune	Tdurum_contig11060_433	5B	428595568	3.1294	NA
FarmCPU	NDVIGF(C)	Pune	Tdurum_contig12089_821	6B	283816747	3.06451	NA
FarmCPU	NDVIGF(C)	Pune	Kukri_rep_c105243_341	6B	292298964	3.02306	NA
FarmCPU	NDVIGF(C)	Pune	Kukri_c21409_283	6B	295271449	3.90892	NA
FarmCPU	NDVIGF(C)	Pune	Excalibur_c6260_536	6B	420958180	4.68613	NA
FarmCPU	NDVIGF(C)	Pune	Kukri_c1836_1167	6B	420958866	4.3098	NA
FarmCPU	NDVIGF(C)	Pune	Kukri_rep_c104521_727	6B	420958929	4.68613	NA
FarmCPU	NDVIGF(C)	Pune	GENE-0659_105	6B	421753640	4.17198	NA
FarmCPU	NDVIGF(C)	Pune	CAP7_c7415_267	6B	422080329	3.35631	NA
FarmCPU	NDVIGF(C)	Pune	Kukri_c21404_527	6B	422208289	3.3961	NA
FarmCPU	NDVIGF(C)	Pune	RAC875_c16512_706	6B	428474263	4.12843	NA
FarmCPU	NDVIGF(C)	Pune	BS00103275_51	6B	453931728	4.17653	NA
FarmCPU	NDVIGF(C)	Pune	GENE-4048_299	6B	457170366	3.838	NA
FarmCPU	NDVIGF(C)	Pune	Tdurum_contig29294_171	6B	461265970	3.33924	NA
FarmCPU	NDVIGF(C)	Pune	BS00054287_51	6B	462149542	3.07484	NA
FarmCPU	NDVIGF(C)	Pune	Excalibur_c15335_197	6B	470114228	3.02076	NA
FarmCPU	NDVIGF(C)	Pune	Kukri_c6128_319	6B	564272561	3.77822	NA
FarmCPU	NDVIGF(C)	Pune	GENE-3807_45	6B	634331938	4.49621	NA
FarmCPU	NDVIGF(C)	Pune	Kukri_rep_c104521_601	6B	634332420	4.49621	NA
FarmCPU	NDVIGF(C)	Pune	RAC875_c7965_80	6B	634333384	4.55284	NA
FarmCPU	NDVIGF(C)	Pune	Kukri_rep_c104521_117	6B	634333465	4.49621	NA
FarmCPU	NDVIGF(C)	Pune	Kukri_c6128_373	6B	634333618	4.49621	NA
FarmCPU	NDVIGF(C)	Pune	RAC875_c1349_270	6B	634334367	4.49621	NA
FarmCPU	NDVIGF(C)	Pune	Kukri_c25082_328	6B	635172419	4.02457	NA
FarmCPU	NDVIGF(C)	Pune	BobWhite_c28409_271	6B	635175572	4.32422	NA
FarmCPU	NDVIGF(C)	Pune	BobWhite_c3194_125	6B	637024384	4.02919	NA
FarmCPU	NDVIGF(C)	Pune	Excalibur_c17905_126	6B	639148172	4.02919	NA
FarmCPU	NDVIGF(C)	Pune	CAP7_c7065_166	6B	643899226	3.67465	NA
FarmCPU	NDVIGF(C)	Pune	TA004372-0730	6B	644477878	4.31336	NA
FarmCPU	NDVIGF(C)	Pune	Excalibur_c11823_1105	6B	644478287	4.31336	NA
FarmCPU	NDVIGF(C)	Pune	RAC875_c68525_284	6B	657946526	3.61962	NA
FarmCPU	NDVIGF(C)	Pune	IAAV64	6D	466550133	3.36716	NA
FarmCPU	NDVIGF(S)	Pune	Kukri_c18052_356	1B	58171167	3.28242	NA
FarmCPU	NDVIGF(S)	Pune	Kukri_c25500_879	1B	58840801	3.77023	NA
FarmCPU	NDVIGF(S)	Pune	Kukri_c81766_107	1B	59525686	3.28242	NA
FarmCPU	NDVIGF(S)	Pune	BS00003839_51	1B	59527364	3.28242	NA
FarmCPU	NDVIGF(S)	Pune	wsnp_Ra_rep_c74968_72704437	1B	94977753		NA
FarmCPU	NDVIGF(S)	Pune	Kukri_c49091_371	1B	303853976	3.39348	NA
FarmCPU	NDVIGF(S)	Pune	Excalibur_c23201_970	2B	64205007	3.06244	NA
FarmCPU	NDVIGF(S)	Pune	Tdurum_contig25642_92	3A	391262887	3.22423	NA
FarmCPU	NDVIGF(S)	Pune	Tdurum_contig67196_285	3A	662940157	4.37059	NA
FarmCPU	NDVIGF(S)	Pune	Tdurum_contig44880_134	3A	662948415	3.85899	NA
FarmCPU	NDVIGF(S)	Pune	Tdurum_contig44880_314	3A	662948595	3.85899	NA
FarmCPU	NDVIGF(S)	Pune	Tdurum_contig11473_516	3A	663293066	3.09613	NA
FarmCPU	NDVIGF(S)	Pune	Tdurum_contig11473_847	3A	663297611	3.41052	NA
FarmCPU	NDVIGF(S)	Pune	BobWhite_c801_862	3A	663439287	3.41052	NA
FarmCPU	NDVIGF(S)	Pune	Kukri_c8601_817	3A	663580883	3.41052	NA
FarmCPU	NDVIGF(S)	Pune	Excalibur_c61191_77	3A	699694301	3.21189	NA
FarmCPU	NDVIGF(S)	Pune	GENE-1966_110	3B	369799905	3.15377	NA
FarmCPU	NDVIGF(S)	Pune	Kukri_rep_c70097_286	3B	415930394	3.50354	NA
FarmCPU	NDVIGF(S)	Pune	BS00003522_51	3B	432844990	3.1196	NA
FarmCPU	NDVIGF(S)	Pune	IACX9238	5B	587127059	4.05601	NA
FarmCPU	NDVIGF(S)	Pune	wsnp_Ex_c11265_18216936	5B	587344702	3.65829	NA
FarmCPU	NDVIGF(S)	Pune	BS00010573_51	5B	598078683	3.21199	NA
FarmCPU	NDVIGF(S)	Pune	CAP8_c1959_330	7D	31879903	3.32839	NA
FarmCPU	NDVIH(C)	Pune	BobWhite_c46349_402	1A	354938468	3.14897	NA
FarmCPU	NDVIH(C)	Pune	Excalibur_c47288_232	2A	29707068	3.28208	NA
FarmCPU	NDVIH(C)	Pune	Kukri_rep_c104422_192	2B	29156051	3.28208	NA
FarmCPU	NDVIH(C)	Pune	Excalibur_c46590_290	2B	29993207	3.28208	NA
FarmCPU	NDVIH(C)	Pune	RAC875_c23425_208	2B	47839525	3.97836	NA
FarmCPU	NDVIH(C)	Pune	Kukri_c25281_99	2B	541088704	4.30627	NA
FarmCPU	NDVIH(C)	Pune	wsnp_Ex_c17700_26446810	2B	541106633	4.55752	NA
FarmCPU	NDVIH(C)	Pune	Ra_c111671_555	2B	546201966	3.50131	NA
FarmCPU	NDVIH(C)	Pune	Kukri_c17313_667	3A	351125842	3.16162	NA
FarmCPU	NDVIH(C)	Pune	wsnp_Ex_c6217_10848574	3A	367836257	3.24837	NA
FarmCPU	NDVIH(C)	Pune	wsnp_Ex_c1629_3104356	3D	29038516	3.28208	NA
FarmCPU	NDVIH(C)	Pune	Kukri_c48_1058	3D	29039689	3.28208	NA
FarmCPU	NDVIH(C)	Pune	Ra_c15411_437	3D	204868007	3.01131	NA
FarmCPU	NDVIH(C)	Pune	wsnp_JD_c9392_10241235	3D	286721500	3.01131	NA
FarmCPU	NDVIH(C)	Pune	D_GA8KES402HQTPI_166	3D	289106924	3.01131	NA
FarmCPU	NDVIH(C)	Pune	Kukri_rep_c103999_1758	3D	547478673	3.01131	NA
FarmCPU	NDVIH(C)	Pune	Excalibur_c21727_851	4B	427458058	3.226	NA
FarmCPU	NDVIH(C)	Pune	wsnp_Ex_c40815_47789152	4B	530969287	3.00292	NA
FarmCPU	NDVIH(C)	Pune	wsnp_Ex_c5769_10136788	4B	531050064	3.00292	NA
FarmCPU	NDVIH(C)	Pune	wsnp_Ex_c5769_10136243	4B	531052930	3.00292	NA
FarmCPU	NDVIH(C)	Pune	Excalibur_c5769_798	4B	531053575	3.00292	NA
FarmCPU	NDVIH(C)	Pune	Excalibur_c32467_676	4B	534735432	3.67308	NA
FarmCPU	NDVIH(C)	Pune	wsnp_Ra_c18498_27571740	4B	534736640	3.67308	NA
FarmCPU	NDVIH(C)	Pune	Kukri_rep_c104941_336	4B	559855284	3.37371	NA
FarmCPU	NDVIH(C)	Pune	Tdurum_contig9387_219	5B	20833333	3.53537	NA
FarmCPU	NDVIH(C)	Pune	Tdurum_contig81548_426	5B	632154938	3.03512	NA
FarmCPU	NDVIH(C)	Pune	Ex_c12134_939	6D	463224151	3.06807	NA
FarmCPU	NDVIH(C)	Pune	wsnp_CAP8_c1725_973916	7A	130613153	3.09932	NA
FarmCPU	NDVIH(C)	Pune	CAP11_c8029_75	7A	131832992	3.09932	NA
FarmCPU	NDVIH(C)	Pune	D_contig18045_60	7D	613638001	3.69369	NA
FarmCPU	NDVIM(C)	Pune	wsnp_Ex_c20250_29303152	3A	696243396	3.63145	NA
FarmCPU	NDVIM(C)	Pune	Excalibur_c6260_536	6B	420958180	3.46664	NA
FarmCPU	NDVIM(C)	Pune	Kukri_c1836_1167	6B	420958866	3.05972	NA
FarmCPU	NDVIM(C)	Pune	Kukri_rep_c104521_727	6B	420958929	3.46664	NA
FarmCPU	NDVIM(C)	Pune	GENE-3807_45	6B	634331938	3.27563	NA
FarmCPU	NDVIM(C)	Pune	Kukri_rep_c104521_601	6B	634332420	3.27563	NA
FarmCPU	NDVIM(C)	Pune	RAC875_c7965_80	6B	634333384	3.33294	NA
FarmCPU	NDVIM(C)	Pune	Kukri_rep_c104521_117	6B	634333465	3.27563	NA
FarmCPU	NDVIM(C)	Pune	Kukri_c6128_373	6B	634333618	3.27563	NA
FarmCPU	NDVIM(C)	Pune	RAC875_c1349_270	6B	634334367	3.27563	NA
FarmCPU	NDVIM(C)	Pune	Kukri_c25082_328	6B	635172419	3.11763	NA
FarmCPU	NDVIM(C)	Pune	BobWhite_c28409_271	6B	635175572	3.25303	NA
FarmCPU	NDVIM(C)	Pune	BobWhite_c3194_125	6B	637024384	3.11419	NA
FarmCPU	NDVIM(C)	Pune	Excalibur_c17905_126	6B	639148172	3.11419	NA
FarmCPU	PH(C)	Pune	Tdurum_contig11750_414	3A	430791114	3.49924	NA
FarmCPU	PH(C)	Pune	wsnp_Ex_rep_c67349_65914945	3A	434613968	3.22067	NA
FarmCPU	PH(C)	Pune	Tdurum_contig697_73	3A	434615887	3.22067	NA
FarmCPU	PH(C)	Pune	Tdurum_contig25432_1218	5B	18638242	3.01106	NA
FarmCPU	PH(C)	Pune	Kukri_c10970_573	5B	21749409	3.23554	NA
FarmCPU	PH(C)	Pune	RAC875_rep_c111261_94	5B	21749691	3.23554	NA
FarmCPU	PH(C)	Pune	RAC875_c6565_129	5B	21749853	3.23554	NA
FarmCPU	PH(C)	Pune	IAAV7134	5B	30116079	3.23554	NA
FarmCPU	PH(C)	Pune	Excalibur_c4468_654	5B	30116121	3.23554	NA
FarmCPU	PH(C)	Pune	Excalibur_rep_c69526_921	5B	30116601	3.11913	NA
FarmCPU	PH(C)	Pune	BS00010491_51	5B	30117138	3.23554	NA
FarmCPU	PH(C)	Pune	Excalibur_c3730_546	5B	30117528	3.23554	NA
FarmCPU	PH(C)	Pune	BobWhite_c27145_318	6A	598635853	3.83887	NA
FarmCPU	PH(S)	Pune	RAC875_c25848_122	2A	742720804	3.26723	NA
FarmCPU	PH(S)	Pune	Kukri_rep_c106620_208	3A	714300447	3.07887	NA
FarmCPU	PH(S)	Pune	wsnp_Ex_c1903_3592518	3A	714302539	3.24983	NA
FarmCPU	PH(S)	Pune	RAC875_c60218_63	4D	263948709	3.45392	NA
FarmCPU	TKW(C)	Pune	Kukri_c36351_64	1D	1337616	3.18249	NA
FarmCPU	TKW(C)	Pune	BS00093325_51	1D	2219936	3.99382	NA
FarmCPU	TKW(C)	Pune	RAC875_c10925_1887	1D	2224692	3.18249	NA
FarmCPU	TKW(C)	Pune	Kukri_c2408_784	1D	2224826	3.18249	NA
FarmCPU	TKW(C)	Pune	Excalibur_c2311_1021	2B	640214244	3.2419	NA
FarmCPU	TKW(C)	Pune	RAC875_rep_c73531_335	2D	459850058	3.12518	NA
FarmCPU	TKW(C)	Pune	Excalibur_c1110_978	5A	9731283	3.18325	NA
FarmCPU	TKW(C)	Pune	Kukri_c9358_269	5A	9732347	3.1444	NA
FarmCPU	TKW(C)	Pune	BobWhite_c2506_332	5A	297745370		NA
FarmCPU	TKW(C)	Pune	Ku_c71719_137	7A	52950873	3.06142	NA
FarmCPU	TKW(C)	Pune	wsnp_JD_c6050_7214383	7A	246266298	3.12476	NA
FarmCPU	TKW(C)	Pune	wsnp_CAP11_c78_114341	7A	610930266	3.08774	NA
FarmCPU	TKW(C)	Pune	Tdurum_contig45680_434	7A	618083702	3.41487	NA
FarmCPU	TKW(C)	Pune	RAC875_c16624_970	7D	261879479	3.12227	NA
FarmCPU	TKW(S)	Pune	GENE-2559_63	5B	530429925	3.03048	NA
FarmCPU	TKW(S)	Pune	Kukri_c40099_249	5B	669483230	3.04288	NA
FarmCPU	TKW(S)	Pune	Ku_c5191_340	6B	668776747	3.44331	NA
FarmCPU	TKW(S)	Pune	RAC875_rep_c69963_514	6B	668776747	3.07402	NA
FarmCPU	TKW(S)	Pune	Tdurum_contig17062_221	7A	700828095	3.94037	NA
FarmCPU	TKW(S)	Pune	Kukri_rep_c98227_230	7A	701638186	4.11407	NA
FarmCPU	TKW(S)	Pune	Excalibur_rep_c66918_307	7A	701638770	4.11407	NA
FarmCPU	TKW(S)	Pune	Tdurum_contig29240_206	7A	701641458	3.61624	NA
FarmCPU	TKW(S)	Pune	wsnp_RFL_Contig3269_3313084	7B	452214901	3.04786	NA
BLINK	CTDGF(C)	Pune	Kukri_c376_3063	1B	673958538	3.54287	NA
BLINK	CTDGF(C)	Pune	Excalibur_c12980_2621	2A	7545148	3.02107	NA
BLINK	CTDGF(C)	Pune	Excalibur_c12980_2392	2A	7545377	3.32657	NA
BLINK	CTDGF(C)	Pune	RAC875_c42847_141	2A	7687523	3.07506	NA
BLINK	CTDGF(C)	Pune	BobWhite_c6796_191	2D	88295192	3.27435	NA
BLINK	CTDGF(C)	Pune	BobWhite_c28250_220	2D	596911721	3.25004	NA
BLINK	CTDGF(C)	Pune	wsnp_Ra_c22648_32132929	2D	596911990	3.06952	NA
BLINK	CTDGF(C)	Pune	Excalibur_c30328_713	2D	596912194	3.17242	NA
BLINK	CTDGF(C)	Pune	RFL_Contig4964_1669	2D	596913882	3.32482	NA
BLINK	CTDGF(C)	Pune	BobWhite_rep_c50186_522	2D	596914535	3.45453	NA
BLINK	CTDGF(C)	Pune	BobWhite_rep_c50186_469	2D	596914588	3.45453	NA
BLINK	CTDGF(C)	Pune	Excalibur_c4775_71	2D	596914766	3.45453	NA
BLINK	CTDGF(C)	Pune	Kukri_rep_c73433_61	2D	598714669	3.17242	NA
BLINK	CTDGF(C)	Pune	GENE-1176_655	2D	598717535	3.32482	NA
BLINK	CTDGF(C)	Pune	Excalibur_c11133_209	2D	598717726	3.14845	NA
BLINK	CTDGF(C)	Pune	CAP11_c6079_241	2D	599003728	3.71062	NA
BLINK	CTDGF(C)	Pune	BobWhite_c3428_233	2D	599291179	3.45453	NA
BLINK	CTDGF(C)	Pune	Excalibur_c10133_292	2D	599293014	3.25004	NA
BLINK	CTDGF(C)	Pune	Excalibur_rep_c86288_514	2D	600295858	3.45453	NA
BLINK	CTDGF(C)	Pune	Kukri_c14696_214	2D	600298361	3.17267	NA
BLINK	CTDGF(C)	Pune	Excalibur_c28717_73	2D	600342840	3.45453	NA
BLINK	CTDGF(C)	Pune	GENE-0998_815	2D	600343714	3.17242	NA
BLINK	CTDGF(C)	Pune	BobWhite_rep_c53418_120	2D	600344121	3.2615	NA
BLINK	CTDGF(C)	Pune	RAC875_s116170_295	2D	600977578	3.22888	NA
BLINK	CTDGF(C)	Pune	Excalibur_c45366_1788	2D	601184103	3.17242	NA
BLINK	CTDGF(C)	Pune	Kukri_rep_c72666_625	2D	601184144	3.32842	NA
BLINK	CTDGF(C)	Pune	Excalibur_c63522_172	2D	601184342	3.2615	NA
BLINK	CTDGF(C)	Pune	GENE-1236_62	2D	601414452	3.12054	NA
BLINK	CTDGF(C)	Pune	RAC875_c2176_2416	2D	601600667	3.14847	NA
BLINK	CTDGF(C)	Pune	CAP12_rep_c5547_123	2D	601601854	3.17267	NA
BLINK	CTDGF(C)	Pune	RFL_Contig1892_2214	2D	601601932	3.2423	NA
BLINK	CTDGF(C)	Pune	wsnp_Ex_c23239_32477458	2D	602510810	3.2923	NA
BLINK	CTDGF(C)	Pune	Excalibur_c23239_718	2D	602513709	3.45453	NA
BLINK	CTDGF(C)	Pune	BobWhite_c32336_198	2D	605711406	3.24864	NA
BLINK	CTDGF(C)	Pune	BobWhite_c32336_504	2D	605711803	3.2615	NA
BLINK	CTDGF(C)	Pune	Excalibur_c15426_661	2D	606718123	3.26208	NA
BLINK	CTDGF(C)	Pune	BobWhite_c22273_227	2D	606752891	3.14845	NA
BLINK	CTDGF(C)	Pune	Kukri_rep_c70958_1044	2D	607418730	3.15799	NA
BLINK	CTDGF(C)	Pune	Kukri_rep_c70958_916	2D	607418858	3.38787	NA
BLINK	CTDGF(C)	Pune	Kukri_c31121_1011	2D	607422971	3.17267	NA
BLINK	CTDGF(C)	Pune	BobWhite_c13924_707	2D	607423030	3.17751	NA
BLINK	CTDGF(C)	Pune	Excalibur_c48295_249	2D	607673428	3.14762	NA
BLINK	CTDGF(C)	Pune	Excalibur_c44325_92	2D	608198626	3.45276	NA
BLINK	CTDGF(C)	Pune	Excalibur_c44325_392	2D	608199010	3.43957	NA
BLINK	CTDGF(C)	Pune	BobWhite_c9937_593	2D	608200400	3.05348	NA
BLINK	CTDGF(C)	Pune	Excalibur_c13046_700	2D	608756796	3.07096	NA
BLINK	CTDGF(C)	Pune	BobWhite_rep_c65086_86	2D	608762907	3.43957	NA
BLINK	CTDGF(C)	Pune	RAC875_c14766_952	2D	608772232	3.10978	NA
BLINK	CTDGF(C)	Pune	RAC875_c39690_264	2D	609423246	3.15799	NA
BLINK	CTDGF(C)	Pune	RAC875_c51420_117	2D	609433848	3.17751	NA
BLINK	CTDGF(C)	Pune	wsnp_Ku_c9269_15583444	2D	609485721	3.43957	NA
BLINK	CTDGF(C)	Pune	tplb0021e03_713	2D	609775957	3.38787	NA
BLINK	CTDGF(C)	Pune	Excalibur_c8720_1073	2D	610276968	3.43731	NA
BLINK	CTDGF(C)	Pune	Excalibur_c8720_1050	2D	610276991	3.3841	NA
BLINK	CTDGF(C)	Pune	Excalibur_c8720_321	2D	610277800	3.14762	NA
BLINK	CTDGF(C)	Pune	wsnp_BE426620D_Ta_2_2	2D	610289339	3.43957	NA
BLINK	CTDGF(C)	Pune	RAC875_c17722_1704	2D	611159777	3.17242	NA
BLINK	CTDGF(C)	Pune	Kukri_rep_c101148_401	2D	611159777	3.17242	NA
BLINK	CTDGF(C)	Pune	RAC875_c17722_1533	2D	611159948	3.25743	NA
BLINK	CTDGF(C)	Pune	D_contig14237_449	2D	611223072	3.2923	NA
BLINK	CTDGF(C)	Pune	Kukri_c89993_379	2D	611896769	3.17086	NA
BLINK	CTDGF(C)	Pune	RFL_Contig2460_547	2D	612341552	3.03624	NA
BLINK	CTDGF(C)	Pune	Excalibur_c1451_351	2D	612343038	3.20091	NA
BLINK	CTDGF(C)	Pune	RAC875_c52165_241	2D	613104188	3.31471	NA
BLINK	CTDGF(C)	Pune	Excalibur_c21749_470	2D	613322353	3.31471	NA
BLINK	CTDGF(C)	Pune	BobWhite_rep_c51247_189	2D	725963042	3.28601	NA
BLINK	CTDGF(C)	Pune	GENE-1176_361	2D	726551293	3.23608	NA
BLINK	CTDGF(C)	Pune	Kukri_c411_251	2D	726551628	3.28456	NA
BLINK	CTDGF(C)	Pune	GENE-0342_117	2D	730188720	3.321	NA
BLINK	CTDGF(C)	Pune	Kukri_rep_c68903_1100	2D	730190673	3.21582	NA
BLINK	CTDGF(C)	Pune	GENE-3157_174	2D	730613799	3.21582	NA
BLINK	CTDGF(C)	Pune	BS00065103_51	2D	731311425	3.23608	NA
BLINK	CTDGF(C)	Pune	GENE-1236_418	2D	731605360	3.04406	NA
BLINK	CTDGF(C)	Pune	BobWhite_c3599_565	2D	732584864	3.02831	NA
BLINK	CTDGF(C)	Pune	RAC875_rep_c69619_260	2D	734349056	3.04818	NA
BLINK	CTDGF(C)	Pune	Excalibur_c42799_210	2D	734767753	3.04952	NA
BLINK	CTDGF(C)	Pune	RAC875_c20564_881	2D	743097115	3.00124	NA
BLINK	CTDGF(C)	Pune	GENE-4595_130	2D	743387531	3.00124	NA
BLINK	CTDGF(C)	Pune	BS00075623_51	3A	10307521	3.04058	NA
BLINK	CTDGF(C)	Pune	wsnp_BF293181B_Ta_2_1	7B	535502060	3.43287	NA
BLINK	CTDGF(C)	Pune	Tdurum_contig62981_75	7B	535504355	3.16227	NA
BLINK	CTDGF(S)	Pune	BS00050522_51	1B	1433745	3.16982	NA
BLINK	CTDGF(S)	Pune	BS00013534_51	2A	11909742	3.05723	NA
BLINK	CTDGF(S)	Pune	BS00029906_51	2A	14423589	4.09963	NA
BLINK	CTDGF(S)	Pune	BS00004089_51	2A	14811964	3.18547	NA
BLINK	CTDGF(S)	Pune	GENE-1273_59	2D	10600255	3.27072	NA
BLINK	CTDGF(S)	Pune	Tdurum_contig31218_279	4A	743948884	3.20073	NA
BLINK	CTDH(C)	Pune	Excalibur_c49496_705	1B	652453983	3.28812	NA
BLINK	CTDH(C)	Pune	BS00068077_51	1B	652468844	3.10495	NA
BLINK	CTDH(C)	Pune	BS00035267_51	1B	652576198	3.51338	NA
BLINK	CTDH(C)	Pune	BS00035268_51	1B	652576227	3.0123	NA
BLINK	CTDH(C)	Pune	BobWhite_c40868_120	1B	653875439	3.0643	NA
BLINK	CTDH(C)	Pune	wsnp_JD_c14411_14148961	1B	654027297	3.76355	NA
BLINK	CTDH(C)	Pune	Excalibur_c17607_542	4B	78025849	3.60417	NA
BLINK	CTDH(C)	Pune	Excalibur_c8131_385	4B	119088047	3.17165	NA
BLINK	CTDH(C)	Pune	wsnp_RFL_Contig4151_4728831	4B	179738095	3.86412	NA
BLINK	CTDH(C)	Pune	RAC875_rep_c70391_128	4B	179738095	3.86412	NA
BLINK	CTDH(C)	Pune	Kukri_c35140_75	4B	208557789	3.0961	NA
BLINK	CTDH(C)	Pune	RAC875_c12495_1391	4B	363305958	3.4681	NA
BLINK	CTDH(C)	Pune	Tdurum_contig63598_188	7A	115806687	3.01144	NA
BLINK	CTDH(C)	Pune	Excalibur_c33589_373	7A	638638036	3.13334	NA
BLINK	CTDH(C)	Pune	wsnp_Ku_c19943_29512612	7A	675397004	3.17486	NA
BLINK	CTDH(S)	Pune	Tdurum_contig63539_178	6A	573325458	3.2036	NA
BLINK	CTDH(S)	Pune	RAC875_c25407_54	7B	632782161	3.35731	NA
BLINK	CTDM(C)	Pune	BS00027058_51	7B	654950286	3.43798	NA
BLINK	CTDM(C)	Pune	BS00078785_51	7B	654951760	3.16438	NA
BLINK	CTDM(C)	Pune	CAP11_rep_c7351_157	7B	676103569	3.15614	NA
BLINK	CTDM(S)	Pune	RAC875_c6701_291	1B	520785574	3.03455	NA
BLINK	CTDM(S)	Pune	Kukri_c22155_1010	1B	520926006	3.03455	NA
BLINK	CTDM(S)	Pune	Kukri_c34897_444	2B	63855617	3.0962	NA
BLINK	CTDM(S)	Pune	Excalibur_c23201_970	2B	64205007	3.17198	NA
BLINK	CTDM(S)	Pune	TA002013-0438	2B	458622067	6.32148	NA
BLINK	CTDM(S)	Pune	RAC875_c25124_182	4A	612059662	4.65758	NA
BLINK	CTDM(S)	Pune	wsnp_Ex_c12450_19850925	4D	124260825	3.10786	NA
BLINK	CTDM(S)	Pune	BS00065818_51	4D	126644176	3.50886	NA
BLINK	CTDM(S)	Pune	wsnp_Ku_c51039_56457361	5A	527917865	3.11495	NA
BLINK	CTDM(S)	Pune	BobWhite_c1387_798	5A	528114567	3.01598	NA
BLINK	CTDM(S)	Pune	BS00022762_51	5A	528114675	3.28885	NA
BLINK	CTDM(S)	Pune	wsnp_Ex_c23787_33024604	5A	598666287	8.15243	NA
BLINK	DH(C)	Pune	Kukri_rep_c69273_148	4B	21555133	3.18655	NA
BLINK	DH(C)	Pune	wsnp_Ex_c193_379727	4D	497647531	3.28018	NA
BLINK	DH(C)	Pune	wsnp_Ex_rep_c105478_89891634	5B	485905825	3.36407	NA
BLINK	DH(C)	Pune	Kukri_c62247_248	5B	485997910	3.36407	NA
BLINK	DH(C)	Pune	wsnp_Ex_c4883_8705816	7A	582634591	3.06289	NA
BLINK	DH(C)	Pune	RAC875_c1227_1098	7A	582635999	3.06289	NA
BLINK	DH(C)	Pune	Excalibur_c33866_120	7A	589755939	3.08013	NA
BLINK	DH(C)	Pune	Excalibur_c33866_404	7A	589756223	3.06289	NA
BLINK	DH(C)	Pune	BS00021659_51	7A	592916840	3.06289	NA
BLINK	DH(S)	Pune	JD_c394_819	1A	589042024	3.02946	NA
BLINK	DH(S)	Pune	IAAV3217	1A	589042134	3.02946	NA
BLINK	DH(S)	Pune	RAC875_rep_c120646_120	1A	589054783	3.08237	NA
BLINK	DH(S)	Pune	TA003848-0787	1A	589442225	3.08237	NA
BLINK	DH(S)	Pune	BS00054271_51	1A	589445376	3.08237	NA
BLINK	DH(S)	Pune	wsnp_Ex_c1255_2411550	1A	590001461	3.75733	NA
BLINK	DH(S)	Pune	Ra_c56010_289	1A	591091601	3.47701	NA
BLINK	DH(S)	Pune	RAC875_c85550_291	1A	591147877	3.47701	NA
BLINK	DH(S)	Pune	wsnp_Ra_c41135_48426638	3B	3408772	3.51328	NA
BLINK	DH(S)	Pune	wsnp_Ku_c6430_11257008	3B	473460808	3.02385	NA
BLINK	DH(S)	Pune	wsnp_Ex_c193_379727	4D	497647531	6.7986	NA
BLINK	DH(S)	Pune	wsnp_Ex_c53011_56395185	5B	368503720	3.06415	NA
BLINK	DM(C)	Pune	Kukri_c900_1334	2B	796807546	3.07341	NA
BLINK	DM(C)	Pune	wsnp_JD_c8207_9234643	3A	390667240	3.22878	NA
BLINK	DM(C)	Pune	RAC875_rep_c109433_782	3A	481529075	3.11345	NA
BLINK	DM(C)	Pune	Ku_c71255_408	3A	556142081	3.00846	NA
BLINK	DM(C)	Pune	wsnp_Ex_c8884_14841846	3A	625239797	3.57058	NA
BLINK	DM(C)	Pune	Tdurum_contig50698_601	6A	51952899	3.69279	NA
BLINK	DM(C)	Pune	wsnp_BE490604A_Ta_2_1	6A	52397150	3.09396	NA
BLINK	DM(C)	Pune	Kukri_c100592_82	7B	648106895	3.12476	NA
BLINK	DM(S)	Pune	wsnp_Ex_c21409_30544027	2A	683012197	3.16317	NA
BLINK	DM(S)	Pune	GENE-3018_145	7A	35084518	3.52296	NA
BLINK	DM(S)	Pune	BS00067746_51	7A	77183180	3.0497	NA
BLINK	DM(S)	Pune	JD_c19177_1462	7A	87307542	3.04806	NA
BLINK	DM(S)	Pune	JD_c19177_1284	7A	87307849	3.04806	NA
BLINK	DM(S)	Pune	IAAV6043	7A	87308568	3.04806	NA
BLINK	DM(S)	Pune	BS00046977_51	7A	88986969	3.04806	NA
BLINK	DM(S)	Pune	BS00046976_51	7A	88987024	3.04806	NA
BLINK	DM(S)	Pune	CAP11_c3138_241	7A	89827879	3.04806	NA
BLINK	DM(S)	Pune	Ku_c68626_1054	7B	181035062	7.57025	NA
BLINK	DM(S)	Pune	RAC875_rep_c106588_205	7D	599423246	3.0428	NA
BLINK	GY(C)	Pune	D_F1BEJMU02HSMHV_131	2D	636065779	3.0045	NA
BLINK	GY(C)	Pune	wsnp_JG_c2509_1153697	3A	131458607	3.02822	NA
BLINK	GY(C)	Pune	wsnp_Ex_c12850_20377830	3A	507766112	3.09375	NA
BLINK	GY(C)	Pune	Excalibur_rep_c76510_255	3A	515889969	3.01564	NA
BLINK	GY(C)	Pune	wsnp_Ex_c9468_15697512	3A	516121614	3.01564	NA
BLINK	GY(C)	Pune	Tdurum_contig58326_467	3A	516802279	3.32038	NA
BLINK	GY(C)	Pune	RAC875_rep_c75768_245	3A	516802279	3.22509	NA
BLINK	GY(C)	Pune	Ku_c28597_514	3A	517074826	3.18352	NA
BLINK	GY(C)	Pune	Tdurum_contig59782_86	3A	517075038	3.22509	NA
BLINK	GY(C)	Pune	BobWhite_c9468_453	3A	517075151	3.09258	NA
BLINK	GY(C)	Pune	BobWhite_c9468_478	3A	517075176	3.09258	NA
BLINK	GY(C)	Pune	wsnp_Ex_c22766_31972202	3A	517076696	3.04917	NA
BLINK	GY(C)	Pune	wsnp_BE406587A_Ta_2_1	3A	517078984	3.09258	NA
BLINK	GY(C)	Pune	BobWhite_c11225_941	3A	517079130	3.22509	NA
BLINK	GY(C)	Pune	wsnp_Ex_c22766_31972812	3A	517079130	3.18352	NA
BLINK	GY(C)	Pune	TA001068-0306-w	3A	517095339	3.19382	NA
BLINK	GY(C)	Pune	CAP7_c3367_68	3A	517661833	3.22509	NA
BLINK	GY(C)	Pune	wsnp_Ku_rep_c70479_70079622	3A	517662459	3.22509	NA
BLINK	GY(C)	Pune	RAC875_c53864_310	3A	517662459	3.22509	NA
BLINK	GY(C)	Pune	wsnp_Ex_c45213_51068305	3A	517663694	3.34371	NA
BLINK	GY(C)	Pune	Kukri_rep_c70479_411	3A	517665011	3.22509	NA
BLINK	GY(C)	Pune	wsnp_Ra_c7280_12576178	3A	517665011	3.22509	NA
BLINK	GY(C)	Pune	RAC875_c11672_1240	3A	518489424	3.47108	NA
BLINK	GY(C)	Pune	RAC875_c37118_595	3A	519083103	3.38666	NA
BLINK	GY(C)	Pune	wsnp_Ex_c9458_15679797	3A	519083103	3.38146	NA
BLINK	GY(C)	Pune	wsnp_Ex_c12948_20511479	3A	519207630	3.22509	NA
BLINK	GY(C)	Pune	BobWhite_c42102_237	3A	519209987	3.18352	NA
BLINK	GY(C)	Pune	wsnp_Ex_rep_c66865_65262277	3A	533623466	3.03055	NA
BLINK	GY(C)	Pune	wsnp_Ex_rep_c66865_65262612	3A	533623972	3.03055	NA
BLINK	GY(C)	Pune	wsnp_Ex_rep_c66865_65262892	3A	533624252	3.03055	NA
BLINK	GY(C)	Pune	wsnp_Ex_rep_c66865_65263145	3A	533624505	3.03055	NA
BLINK	GY(C)	Pune	wsnp_Ex_c15269_23492289	3A	533660277	3.09465	NA
BLINK	GY(C)	Pune	wsnp_Ex_c15269_23491104	3A	533662322	3.09465	NA
BLINK	GY(C)	Pune	Ex_c66865_584	3A	543690269	3.02464	NA
BLINK	GY(C)	Pune	RAC875_c31299_1215	6B	705379995	3.10166	NA
BLINK	GY(C)	Pune	Kukri_c27662_675	6B	705380493	3.10166	NA
BLINK	GY(C)	Pune	wsnp_BE445201D_Ta_1_1	6D	105538136	3.10548	NA
BLINK	GY(S)	Pune	wsnp_Ku_rep_c71900_71624324	1B	95558542	3.20817	NA
BLINK	GY(S)	Pune	IAAV1364	1B	121240276	3.16723	NA
BLINK	GY(S)	Pune	wsnp_Ra_c4296_7819139	1B	151463896	3.20817	NA
BLINK	GY(S)	Pune	BS00044869_51	1B	168972933	3.0487	NA
BLINK	GY(S)	Pune	IAAV3232	1B	224139493	3.14726	NA
BLINK	GY(S)	Pune	Tdurum_contig31102_299	1B	530478729	3.03077	NA
BLINK	GY(S)	Pune	BS00000066_51	1B	530480819	3.03077	NA
BLINK	GY(S)	Pune	Tdurum_contig42153_1190	2B	25622027	3.54588	NA
BLINK	GY(S)	Pune	Tdurum_contig42153_3715	2B	28015766	3.22406	NA
BLINK	GY(S)	Pune	Tdurum_contig62595_466	2B	152569582	3.0412	NA
BLINK	GY(S)	Pune	Kukri_c11566_386	2B	450529872	3.14771	NA
BLINK	GY(S)	Pune	BS00090235_51	2B	680409128	3.23618	NA
BLINK	GY(S)	Pune	BS00023060_51	2B	680522447	3.23618	NA
BLINK	GY(S)	Pune	Tdurum_contig12879_1273	2B	712603662	3.16342	NA
BLINK	GY(S)	Pune	wsnp_JD_c2128_2930150	5A	2122207	3.22326	NA
BLINK	GY(S)	Pune	wsnp_Ex_c3620_6612294	5A	2122559	3.36035	NA
BLINK	GY(S)	Pune	BS00099534_51	5A	2646301	3.1811	NA
BLINK	GY(S)	Pune	wsnp_Ex_c3620_6612231	5A	2664414	3.4638	NA
BLINK	GY(S)	Pune	Kukri_c59657_805	5B	690091689	3.3088	NA
BLINK	GY(S)	Pune	Excalibur_c3286_103	7A	715224656	3.30476	NA
BLINK	GY(S)	Pune	IAAV5550	7A	716246600	3.08662	NA
BLINK	GY(S)	Pune	wsnp_Ex_c916_1767286	7A	716247671	3.08662	NA
BLINK	NDVIGF(C)	Pune	Tdurum_contig52086_264	1B	678263206	3.4302	NA
BLINK	NDVIGF(C)	Pune	tplb0049h18_765	1B	678266671	3.4302	NA
BLINK	NDVIGF(C)	Pune	Excalibur_c74304_642	2A	87238748	3.48866	NA
BLINK	NDVIGF(C)	Pune	BS00107555_51	2A	87461823	3.48866	NA
BLINK	NDVIGF(C)	Pune	Tdurum_contig15512_429	2A	139351623	3.48866	NA
BLINK	NDVIGF(C)	Pune	GENE-1897_552	3B	3276484	3.34406	NA
BLINK	NDVIGF(C)	Pune	RAC875_c27986_1460	3B	3298219	4.29243	NA
BLINK	NDVIGF(C)	Pune	Excalibur_c20277_436	3B	5585767	3.14494	NA
BLINK	NDVIGF(C)	Pune	RAC875_c43871_154	3D	984102	3.3181	NA
BLINK	NDVIGF(C)	Pune	RAC875_c56484_249	3D	2416399	3.3181	NA
BLINK	NDVIGF(C)	Pune	RAC875_rep_c115090_51	3D	2624889	3.3181	NA
BLINK	NDVIGF(C)	Pune	RAC875_s117035_123	3D	3237742	3.3181	NA
BLINK	NDVIGF(C)	Pune	RAC875_c29099_847	3D	3241739	3.3181	NA
BLINK	NDVIGF(C)	Pune	RAC875_c12071_998	3D	5674442	3.3181	NA
BLINK	NDVIGF(C)	Pune	RAC875_c12071_413	3D	5675027	3.25972	NA
BLINK	NDVIGF(C)	Pune	IAAV8465	3D	5952334	3.3181	NA
BLINK	NDVIGF(C)	Pune	RAC875_c43163_189	3D	5952936	3.42139	NA
BLINK	NDVIGF(C)	Pune	Tdurum_contig11060_433	5B	428595568	3.1294	NA
BLINK	NDVIGF(C)	Pune	Tdurum_contig12089_821	6B	283816747	3.06451	NA
BLINK	NDVIGF(C)	Pune	Kukri_rep_c105243_341	6B	292298964	3.02306	NA
BLINK	NDVIGF(C)	Pune	Kukri_c21409_283	6B	295271449	3.90892	NA
BLINK	NDVIGF(C)	Pune	Excalibur_c6260_536	6B	420958180	4.68613	NA
BLINK	NDVIGF(C)	Pune	Kukri_c1836_1167	6B	420958866	4.3098	NA
BLINK	NDVIGF(C)	Pune	Kukri_rep_c104521_727	6B	420958929	4.68613	NA
BLINK	NDVIGF(C)	Pune	GENE-0659_105	6B	421753640	4.17198	NA
BLINK	NDVIGF(C)	Pune	CAP7_c7415_267	6B	422080329	3.35631	NA
BLINK	NDVIGF(C)	Pune	Kukri_c21404_527	6B	422208289	3.3961	NA
BLINK	NDVIGF(C)	Pune	RAC875_c16512_706	6B	428474263	4.12843	NA
BLINK	NDVIGF(C)	Pune	BS00103275_51	6B	453931728	4.17653	NA
BLINK	NDVIGF(C)	Pune	GENE-4048_299	6B	457170366	3.838	NA
BLINK	NDVIGF(C)	Pune	Tdurum_contig29294_171	6B	461265970	3.33924	NA
BLINK	NDVIGF(C)	Pune	BS00054287_51	6B	462149542	3.07484	NA
BLINK	NDVIGF(C)	Pune	Excalibur_c15335_197	6B	470114228	3.02076	NA
BLINK	NDVIGF(C)	Pune	Kukri_c6128_319	6B	564272561	3.77822	NA
BLINK	NDVIGF(C)	Pune	GENE-3807_45	6B	634331938	4.49621	NA
BLINK	NDVIGF(C)	Pune	Kukri_rep_c104521_601	6B	634332420	4.49621	NA
BLINK	NDVIGF(C)	Pune	RAC875_c7965_80	6B	634333384	4.55284	NA
BLINK	NDVIGF(C)	Pune	Kukri_rep_c104521_117	6B	634333465	4.49621	NA
BLINK	NDVIGF(C)	Pune	Kukri_c6128_373	6B	634333618	4.49621	NA
BLINK	NDVIGF(C)	Pune	RAC875_c1349_270	6B	634334367	4.49621	NA
BLINK	NDVIGF(C)	Pune	Kukri_c25082_328	6B	635172419	4.02457	NA
BLINK	NDVIGF(C)	Pune	BobWhite_c28409_271	6B	635175572	4.32422	NA
BLINK	NDVIGF(C)	Pune	BobWhite_c3194_125	6B	637024384	4.02919	NA
BLINK	NDVIGF(C)	Pune	Excalibur_c17905_126	6B	639148172	4.02919	NA
BLINK	NDVIGF(C)	Pune	CAP7_c7065_166	6B	643899226	3.67465	NA
BLINK	NDVIGF(C)	Pune	TA004372-0730	6B	644477878	4.31336	NA
BLINK	NDVIGF(C)	Pune	Excalibur_c11823_1105	6B	644478287	4.31336	NA
BLINK	NDVIGF(C)	Pune	RAC875_c68525_284	6B	657946526	3.61962	NA
BLINK	NDVIGF(C)	Pune	IAAV64	6D	466550133	3.36716	NA
BLINK	NDVIGF(S)	Pune	Kukri_c18052_356	1B	58171167	3.28242	NA
BLINK	NDVIGF(S)	Pune	Kukri_c25500_879	1B	58840801	3.77023	NA
BLINK	NDVIGF(S)	Pune	Kukri_c81766_107	1B	59525686	3.28242	NA
BLINK	NDVIGF(S)	Pune	BS00003839_51	1B	59527364	3.28242	NA
BLINK	NDVIGF(S)	Pune	wsnp_Ra_rep_c74968_72704437	1B	94977753	3.28242	NA
BLINK	NDVIGF(S)	Pune	Kukri_c49091_371	1B	303853976	3.39348	NA
BLINK	NDVIGF(S)	Pune	Excalibur_c23201_970	2B	64205007	3.06244	NA
BLINK	NDVIGF(S)	Pune	Tdurum_contig25642_92	3A	391262887	3.22423	NA
BLINK	NDVIGF(S)	Pune	Tdurum_contig67196_285	3A	662940157	4.37059	NA
BLINK	NDVIGF(S)	Pune	Tdurum_contig44880_134	3A	662948415	3.85899	NA
BLINK	NDVIGF(S)	Pune	Tdurum_contig44880_314	3A	662948595	3.85899	NA
BLINK	NDVIGF(S)	Pune	Tdurum_contig11473_516	3A	663293066	3.09613	NA
BLINK	NDVIGF(S)	Pune	Tdurum_contig11473_847	3A	663297611	3.41052	NA
BLINK	NDVIGF(S)	Pune	BobWhite_c801_862	3A	663439287	3.41052	NA
BLINK	NDVIGF(S)	Pune	Kukri_c8601_817	3A	663580883	3.41052	NA
BLINK	NDVIGF(S)	Pune	Excalibur_c61191_77	3A	699694301	3.21189	NA
BLINK	NDVIGF(S)	Pune	GENE-1966_110	3B	369799905	3.15377	NA
BLINK	NDVIGF(S)	Pune	Kukri_rep_c70097_286	3B	415930394	3.50354	NA
BLINK	NDVIGF(S)	Pune	BS00003522_51	3B	432844990	3.1196	NA
BLINK	NDVIGF(S)	Pune	IACX9238	5B	587127059	4.05601	NA
BLINK	NDVIGF(S)	Pune	wsnp_Ex_c11265_18216936	5B	587344702	3.65829	NA
BLINK	NDVIGF(S)	Pune	BS00010573_51	5B	598078683	3.21199	NA
BLINK	NDVIGF(S)	Pune	CAP8_c1959_330	7D	31879903	3.32839	NA
BLINK	NDVIH(C)	Pune	BobWhite_c46349_402	1A	354938468	3.14897	NA
BLINK	NDVIH(C)	Pune	Excalibur_c47288_232	2A	29707068	3.28208	NA
BLINK	NDVIH(C)	Pune	Kukri_rep_c104422_192	2B	29156051	3.28208	NA
BLINK	NDVIH(C)	Pune	Excalibur_c46590_290	2B	29993207	3.28208	NA
BLINK	NDVIH(C)	Pune	RAC875_c23425_208	2B	47839525	3.97836	NA
BLINK	NDVIH(C)	Pune	Kukri_c25281_99	2B	541088704	4.30627	NA
BLINK	NDVIH(C)	Pune	wsnp_Ex_c17700_26446810	2B	541106633	4.55752	NA
BLINK	NDVIH(C)	Pune	Ra_c111671_555	2B	546201966	3.50131	NA
BLINK	NDVIH(C)	Pune	Kukri_c17313_667	3A	351125842	3.16162	NA
BLINK	NDVIH(C)	Pune	wsnp_Ex_c6217_10848574	3A	367836257	3.24837	NA
BLINK	NDVIH(C)	Pune	wsnp_Ex_c1629_3104356	3D	29038516	3.28208	NA
BLINK	NDVIH(C)	Pune	Kukri_c48_1058	3D	29039689	3.28208	NA
BLINK	NDVIH(C)	Pune	Ra_c15411_437	3D	204868007	3.01131	NA
BLINK	NDVIH(C)	Pune	wsnp_JD_c9392_10241235	3D	286721500	3.01131	NA
BLINK	NDVIH(C)	Pune	D_GA8KES402HQTPI_166	3D	289106924	3.01131	NA
BLINK	NDVIH(C)	Pune	Kukri_rep_c103999_1758	3D	547478673	3.01131	NA
BLINK	NDVIH(C)	Pune	Excalibur_c21727_851	4B	427458058	3.226	NA
BLINK	NDVIH(C)	Pune	wsnp_Ex_c40815_47789152	4B	530969287	3.00292	NA
BLINK	NDVIH(C)	Pune	wsnp_Ex_c5769_10136788	4B	531050064	3.00292	NA
BLINK	NDVIH(C)	Pune	wsnp_Ex_c5769_10136243	4B	531052930	3.00292	NA
BLINK	NDVIH(C)	Pune	Excalibur_c5769_798	4B	531053575	3.00292	NA
BLINK	NDVIH(C)	Pune	Excalibur_c32467_676	4B	534735432	3.67308	NA
BLINK	NDVIH(C)	Pune	wsnp_Ra_c18498_27571740	4B	534736640	3.67308	NA
BLINK	NDVIH(C)	Pune	Kukri_rep_c104941_336	4B	559855284	3.37371	NA
BLINK	NDVIH(C)	Pune	Tdurum_contig9387_219	5B	20833333	3.53537	NA
BLINK	NDVIH(C)	Pune	Tdurum_contig81548_426	5B	632154938	3.03512	NA
BLINK	NDVIH(C)	Pune	Ex_c12134_939	6D	463224151	3.06807	NA
BLINK	NDVIH(C)	Pune	wsnp_CAP8_c1725_973916	7A	130613153	3.09932	NA
BLINK	NDVIH(C)	Pune	CAP11_c8029_75	7A	131832992	3.09932	NA
BLINK	NDVIH(C)	Pune	D_contig18045_60	7D	613638001	3.69369	NA
BLINK	NDVIM(C)	Pune	wsnp_Ex_c20250_29303152	3A	696243396	3.63145	NA
BLINK	NDVIM(C)	Pune	Excalibur_c6260_536	6B	420958180	3.46664	NA
BLINK	NDVIM(C)	Pune	Kukri_c1836_1167	6B	420958866	3.05972	NA
BLINK	NDVIM(C)	Pune	Kukri_rep_c104521_727	6B	420958929	3.46664	NA
BLINK	NDVIM(C)	Pune	GENE-3807_45	6B	634331938	3.27563	NA
BLINK	NDVIM(C)	Pune	Kukri_rep_c104521_601	6B	634332420	3.27563	NA
BLINK	NDVIM(C)	Pune	RAC875_c7965_80	6B	634333384	3.33294	NA
BLINK	NDVIM(C)	Pune	Kukri_rep_c104521_117	6B	634333465	3.27563	NA
BLINK	NDVIM(C)	Pune	Kukri_c6128_373	6B	634333618	3.27563	NA
BLINK	NDVIM(C)	Pune	RAC875_c1349_270	6B	634334367	3.27563	NA
BLINK	NDVIM(C)	Pune	Kukri_c25082_328	6B	635172419	3.11763	NA
BLINK	NDVIM(C)	Pune	BobWhite_c28409_271	6B	635175572	3.25303	NA
BLINK	NDVIM(C)	Pune	BobWhite_c3194_125	6B	637024384	3.11419	NA
BLINK	NDVIM(C)	Pune	Excalibur_c17905_126	6B	639148172	3.11419	NA
BLINK	PH(C)	Pune	Tdurum_contig11750_414	3A	430791114	3.49924	NA
BLINK	PH(C)	Pune	wsnp_Ex_rep_c67349_65914945	3A	434613968	3.22067	NA
BLINK	PH(C)	Pune	Tdurum_contig697_73	3A	434615887	3.22067	NA
BLINK	PH(C)	Pune	Tdurum_contig25432_1218	5B	18638242	3.01106	NA
BLINK	PH(C)	Pune	Kukri_c10970_573	5B	21749409	3.23554	NA
BLINK	PH(C)	Pune	RAC875_rep_c111261_94	5B	21749691	3.23554	NA
BLINK	PH(C)	Pune	RAC875_c6565_129	5B	21749853	3.23554	NA
BLINK	PH(C)	Pune	IAAV7134	5B	30116079	3.23554	NA
BLINK	PH(C)	Pune	Excalibur_c4468_654	5B	30116121	3.23554	NA
BLINK	PH(C)	Pune	Excalibur_rep_c69526_921	5B	30116601	3.11913	NA
BLINK	PH(C)	Pune	BS00010491_51	5B	30117138	3.23554	NA
BLINK	PH(C)	Pune	Excalibur_c3730_546	5B	30117528	3.23554	NA
BLINK	PH(C)	Pune	BobWhite_c27145_318	6A	598635853	3.83887	NA
BLINK	PH(S)	Pune	RAC875_c25848_122	2A	742720804	3.26723	NA
BLINK	PH(S)	Pune	Kukri_rep_c106620_208	3A	714300447	3.07887	NA
BLINK	PH(S)	Pune	wsnp_Ex_c1903_3592518	3A	714302539	3.24983	NA
BLINK	PH(S)	Pune	RAC875_c60218_63	4D	263948709	3.45392	NA
BLINK	TKW(C)	Pune	Kukri_c36351_64	1D	1337616	3.18249	NA
BLINK	TKW(C)	Pune	BS00093325_51	1D	2219936	3.99382	NA
BLINK	TKW(C)	Pune	RAC875_c10925_1887	1D	2224692	3.18249	NA
BLINK	TKW(C)	Pune	Kukri_c2408_784	1D	2224826	3.18249	NA
BLINK	TKW(C)	Pune	Excalibur_c2311_1021	2B	640214244	3.2419	NA
BLINK	TKW(C)	Pune	RAC875_rep_c73531_335	2D	459850058	3.12518	NA
BLINK	TKW(C)	Pune	Excalibur_c1110_978	5A	9731283	3.18325	NA
BLINK	TKW(C)	Pune	Kukri_c9358_269	5A	9732347	3.1444	NA
BLINK	TKW(C)	Pune	BobWhite_c2506_332	5A	297745370	3.85631	NA
BLINK	TKW(C)	Pune	Ku_c71719_137	7A	52950873	3.06142	NA
BLINK	TKW(C)	Pune	wsnp_JD_c6050_7214383	7A	246266298	3.12476	NA
BLINK	TKW(C)	Pune	wsnp_CAP11_c78_114341	7A	610930266	3.08774	NA
BLINK	TKW(C)	Pune	Tdurum_contig45680_434	7A	618083702	3.41487	NA
BLINK	TKW(C)	Pune	RAC875_c16624_970	7D	261879479	3.12227	NA
BLINK	TKW(S)	Pune	GENE-2559_63	5B	530429925	3.03048	NA
BLINK	TKW(S)	Pune	Kukri_c40099_249	5B	669483230	3.04288	NA
BLINK	TKW(S)	Pune	Ku_c5191_340	6B	668776747	3.44331	NA
BLINK	TKW(S)	Pune	RAC875_rep_c69963_514	6B	668776747	3.07402	NA
BLINK	TKW(S)	Pune	Tdurum_contig17062_221	7A	700828095	3.94037	NA
BLINK	TKW(S)	Pune	Kukri_rep_c98227_230	7A	701638186	4.11407	NA
BLINK	TKW(S)	Pune	Excalibur_rep_c66918_307	7A	701638770	4.11407	NA
BLINK	TKW(S)	Pune	Tdurum_contig29240_206	7A	701641458	3.61624	NA
BLINK	TKW(S)	Pune	wsnp_RFL_Contig3269_3313084	7B	452214901	3.04786	NA

## Sheet: Supplementary Table 6
Supplementary Table 6: Details on significant MTAs associated with different traits identified in field experiments conducted under water deficit conditions (detected with all three models)
Trait	Location	Significant SNP	Chromosome	Position	-log10 (p)	SNP hits
CTDGF(S)	BHU	Tdurum_contig85466_170	1A	569466000	3.09-3.46	Exon
CTDGF(S)	BHU	CAP12_c8163_118	1A	569466040	3.19-3.58	Exon
CTDGF(S)	Pune	BS00050522_51	1B	1433745	3.17-3.18	Exon
CTDGF(S)	Pune	BS00013534_51	2A	11909742	3.06-3.07	Exon
CTDGF(S)	Pune	BS00029906_51	2A	14423589	4.04-4.1	Exon
CTDGF(S)	Pune	BS00004089_51	2A	14811964	3.19-3.2	Exon
CTDGF(S)	Pune	GENE-1273_59	2D	10600255	3.27-3.28	Exon
CTDGF(S)	Jabalpur	Tdurum_contig75819_1117	4A	20058113	3.24-3.59	Not found
CTDGF(S)	Jabalpur	RFL_Contig3841_2433	4A	712865230	3.03-3.34	Exon
CTDGF(S)	Jabalpur	Tdurum_contig75819_1471	4A	712865230	3.03-3.34	Exon
CTDGF(S)	Jabalpur	RFL_Contig3841_2409	4A	712865254	3.03-3.34	Exon
CTDGF(S)	Jabalpur	BS00070687_51	4A	713518979	3.05-3.37	Exon
CTDGF(S)	Pune	Tdurum_contig31218_279	4A	743948884	3.2-3.23	Exon
CTDGF(S)	Jabalpur	BobWhite_c15529_288	4B	229460903	3.16-3.5	Exon
CTDGF(S)	Jabalpur	BS00074299_51	5A	578061400	3.05-3.336	Exon
CTDGF(S)	Jabalpur	BS00074301_51	5A	578061428	3.1-3.43	Exon
CTDGF(S)	Jabalpur	Tdurum_contig86202_175	5A	578063930	3.05-3.36	Exon
CTDGF(S)	Jabalpur	Tdurum_contig52695_388	5A	578449291	3.30-3.66	Exon
CTDGF(S)	BHU	Kukri_c46526_103	5D	454111197	3.36-3.51	Exon
CTDGF(S)	BHU	Tdurum_contig51566_561	6A	600276062	3.09-3.29	Not found
CTDH(S)	BHU	Tdurum_contig10380_278	2B	544879739	3.59-3.72	Exon
CTDH(S)	BHU	Tdurum_contig10380_87	2B	651358139	3.04-3.13	Exon
CTDH(S)	Pune	Tdurum_contig63539_178	6A	573325458	3.01-3.20	Not found
CTDH(S)	Pune	RAC875_c25407_54	7B	632782161	3.22-3.35	Not found
CTDH(S)	Jabalpur	Kukri_c22088_62	7D	4015743	4.01-4.09	Not found
CTDM(S)	BHU	wsnp_Ku_c13952_22097895	1B	494149323	3.09-3.35	Not found
CTDM(S)	BHU	wsnp_Ku_c13952_22097856	1B	494149362	3.11-3.35	Not found
CTDM(S)	Jabalpur	BobWhite_c13373_250	2A	3962431	3.61-4.04	Exon
CTDM(S)	Pune	TA002013-0438	2B	458622067	3.35-6.32	Not found
CTDM(S)	BHU	Excalibur_rep_c103091_266	3A	79381552	3.41-3.75	Exon
CTDM(S)	BHU	BS00022148_51	3A	106435192	3.36-3.66	Not found
CTDM(S)	BHU	wsnp_Ex_c1141_2191485	3A	106435192	3.16-3.44	Exon
CTDM(S)	BHU	IAAV4781	3A	107738831	3.4-3.7	Exon
CTDM(S)	Jabalpur	RAC875_c744_1935	3A	574341549	3.05-3.37	Exon
CTDM(S)	BHU	wsnp_Ku_c933_1913402	5A	78967534	3.06-3.26	Exon
CTDM(S)	BHU	Excalibur_rep_c69282_651	5A	101700367	3.02-3.17	Not found
CTDM(S)	Jabalpur	RAC875_c103787_233	5A	327750578	3.29-3.67	Not found
CTDM(S)	Jabalpur	BobWhite_rep_c49979_373	5A	381301752	3.73-4.19	Exon
CTDM(S)	Jabalpur	CAP11_c2503_103	5A	381366719	3.73-4.19	Exon
CTDM(S)	Jabalpur	BobWhite_rep_c49700_452	5A	382778448	3.12-3.46	Exon
CTDM(S)	Pune	wsnp_Ex_c23787_33024604	5A	598666287	3.86-8.15	Exon
CTDM(S)	BHU	CAP11_rep_c8279_82	7D	62952351	3.14-3.36	Not found
DH(S)	Jabalpur	BS00010947_51	3A	404826827	3.93-4.1	Not found
DH(S)	Jabalpur	BS00022129_51	3A	414814569	3.51-3.66	Exon
DH(S)	Pune	wsnp_Ra_c41135_48426638	3B	3408772	3.43-3.81	Exon
DH(S)	Pune	wsnp_Ex_c193_379727	4D	497647531	4.2-6.8	Exon
DH(S)	BHU	BS00022773_51	5B	27821030	3.16-4.06	Exon
DM(S)	Jabalpur	BS00064975_51	1B	47175642	3.04-3.06	Exon
DM(S)	Jabalpur	Excalibur_c5443_473	1B	518666221	3.09-3.27	Not found
DM(S)	Jabalpur	RAC875_c275_229	1B	571437111	3.09-3.27	Exon
DM(S)	Jabalpur	Excalibur_c9868_1206	5B	491447163	3.29-3.55	Not found
DM(S)	Jabalpur	BS00003655_51	5B	606021046	4.07-4.36	Exon
DM(S)	Jabalpur	IAAV8633	6A	1498135	3.88-4.00	Exon
DM(S)	BHU	BS00065633_51	6A	526119486	3.0-3.09	Exon
DM(S)	BHU	BS00010780_51	6A	533259295	3.0-3.09	Exon
DM(S)	BHU	BS00022836_51	6A	534962059	3.14-3.24	Exon
DM(S)	BHU	BobWhite_c2568_115	6A	535402702	3.01-3.12	Exon
DM(S)	BHU	BS00087447_51	6A	535404390	3.14-3.24	Exon
DM(S)	BHU	Ku_c9262_902	6A	546553031	3.26-3.35	Exon
DM(S)	BHU	Tdurum_contig42858_1256	6A	550073974	3.17-3.3	Exon
DM(S)	BHU	wsnp_Ex_c48789_53586502	6A	550073974	3.28-3.41	Exon
DM(S)	BHU	Tdurum_contig42858_1352	6A	550074156	3.28-3.41	Exon
DM(S)	BHU	wsnp_Ex_c48789_53586406	6A	550074156	3.17-3.3	Exon
DM(S)	BHU	RAC875_c29455_79	6A	550282493	3.28-3.41	Exon
DM(S)	BHU	tplb0035a03_368	6A	550284054	3.28-3.41	Exon
DM(S)	Jabalpur	RAC875_c8721_212	6A	550540556	3.18-3.33	Not found
DM(S)	BHU	Ra_c11721_631	6A	550955585	3.17-3.3	Exon
DM(S)	Pune	GENE-3018_145	7A	35084518	3.14-3.61	Not found
DM(S)	Pune	Ku_c68626_1054	7B	181035062	4.32-7.57	Exon
DM(S)	Pune	RAC875_rep_c106588_205	7D	599423246	3.01-3.4	Not found
GY(S)	Pune	Tdurum_contig42153_1190	2B	25622027	3.06-3.54	Not found
GY(S)	Pune	BS00090235_51	2B	680409128	3.09-3.23	Exon
GY(S)	Pune	BS00023060_51	2B	680522447	3.09-3.23	Exon
GY(S)	Pune	wsnp_Ex_c3620_6612294	5A	2122559	3.06-3.36	Not found
GY(S)	Pune	BS00099534_51	5A	2646301	3.05-3.18	Exon
GY(S)	Pune	wsnp_Ex_c3620_6612231	5A	2664414	3.16-3.46	Not found
GY(S)	BHU	Kukri_c46310_84	5B	1255171	3.59-4.41	Not found
GY(S)	BHU	Kukri_c3734_400	5B	1255728	3.42-4.18	Not found
GY(S)	BHU	Kukri_c3734_438	5B	1255766	3.42-4.18	Not found
GY(S)	BHU	RAC875_rep_c105927_650	5B	1256449	3.42-4.18	Not found
GY(S)	BHU	Excalibur_c86388_413	5B	1276270	3.25-3.96	Not found
GY(S)	BHU	Kukri_c637_1679	5B	561796738	3.35-4.09	Not found
GY(S)	BHU	Excalibur_c71602_420	5B	711582801	3.42-4.18	Exon
GY(S)	BHU	Kukri_c637_827	5B	711701701	3.42-4.18	Exon
GY(S)	BHU	Kukri_c637_517	5B	711702429	3.42-4.18	Exon
GY(S)	BHU	wsnp_Ku_c16116_24914991	5B	712601810	3.42-4.18	Exon
GY(S)	Pune	Excalibur_c3286_103	7A	715224656	3.02-3.30	Exon
GY(S)	Jabalpur	wsnp_Ex_c6142_10746442	7A	717037357	3.63-3.73	Exon
GY(S)	Jabalpur	wsnp_Ra_c7112_12318340	7A	717040985	3.64-3.73	Exon
GY(S)	Jabalpur	wsnp_Ex_c53387_56641291	7A	717089688	3.64-3.73	Exon
GY(S)	Jabalpur	BobWhite_c25527_313	7A	717090370	3.64-3.73	Exon
GY(S)	Jabalpur	wsnp_Ra_c2063_4012957	7A	717254183	3.63-3.73	Exon
GY(S)	Jabalpur	Excalibur_c34189_122	7A	717257472	3.65-3.78	Exon
GY(S)	BHU	wsnp_be518436B_Ta_2_3	7B	525132752	3.2-3.2	Exon
NDVIGF(S)	BHU	IAAV3695	1A	551322194	3.35-3.78	Exon
NDVIGF(S)	Pune	Kukri_c25500_879	1B	58840801	3.20-3.77	Not found
NDVIGF(S)	Pune	Tdurum_contig67196_285	3A	662940157	3.68-4.37	Exon
NDVIGF(S)	Pune	Tdurum_contig44880_134	3A	662948415	3.27-3.86	Exon
NDVIGF(S)	Pune	Tdurum_contig44880_314	3A	662948595	3.27-3.86	Exon
NDVIGF(S)	Jabalpur	wsnp_Ku_c7811_13387117	3A	714304450	3.07-3.15	Exon
NDVIGF(S)	Jabalpur	BS00098759_51	3D	2520631	3.0-3.03	Not found
NDVIGF(S)	Jabalpur	BS00067117_51	3D	596675272	3.03-3.04	Not found
NDVIGF(S)	Jabalpur	BobWhite_c17999_112	4A	234127314	3.17-3.18	Exon
NDVIGF(S)	Jabalpur	wsnp_CAP7_c2931_1395666	4A	465403914	3.2-3.21	Exon
NDVIGF(S)	Jabalpur	wsnp_Ex_rep_c70327_69270561	4A	489107486	3.07-3.09	Exon
NDVIGF(S)	Jabalpur	Excalibur_c17268_243	5A	479908678	4.13-4.35	Exon
NDVIGF(S)	Jabalpur	IAAV6060	5A	479908679	4.13-4.35	Exon
NDVIGF(S)	Jabalpur	wsnp_Ex_c3838_6981043	5A	480286267	4.14-4.34	Exon
NDVIGF(S)	Jabalpur	Ra_c9938_1299	5A	486750039	4.25-4.41	Exon
NDVIGF(S)	Jabalpur	Ra_c9938_1734	5A	486750616	4.25-4.41	Not found
NDVIGF(S)	Jabalpur	BS00022299_51	5A	679740028	3.37-3.37	Exon
NDVIGF(S)	Jabalpur	IACX17304	5B	527609092	3.04-3.08	Exon
NDVIGF(S)	Pune	IACX9238	5B	587127059	3.43-4.06	Exon
NDVIGF(S)	Pune	wsnp_Ex_c11265_18216936	5B	587344702	3.12-3.66	Exon
NDVIH(S)	Jabalpur	IACX2325	1A	356474568	3.90-4.23	Exon
NDVIH(S)	Jabalpur	wsnp_Ex_c20250_29303152	3A	696243396	3.58-3.74	Exon
NDVIH(S)	Jabalpur	BS00067117_51	3D	596675272	3.03-3.13	Not found
NDVIH(S)	Jabalpur	wsnp_Ku_c2185_4218722	5B	534322809	3.21-3.31	Exon
NDVIH(S)	Jabalpur	Tdurum_contig12551_233	5B	534333410	3.10-3.2	Exon
NDVIH(S)	BHU	RFL_Contig1060_2185	6A	613988966	3.10-3.2	Exon
NDVIH(S)	BHU	Jagger_rep_c10284_74	6A	614445720	3.0-3.1	Exon
NDVIM(S)	BHU	Ku_c69635_2786	2B	102421549	3.61-3.85	Exon
NDVIM(S)	Jabalpur	BS00022299_51	5A	679740028	5.33-7.79	Exon
NDVIM(S)	BHU	Excalibur_c44485_362	7A	28459211	3.18-3.47	Exon
NDVIM(S)	BHU	Excalibur_c25471_225	7A	34539197	3.00-3.19	Exon
NDVIM(S)	BHU	BS00074731_51	7A	34919308	3.10-3.25	Exon
NDVIM(S)	BHU	Kukri_c9405_379	7B	607585036	3.07-3.4	Exon
NDVIM(S)	BHU	BS00035559_51	7B	639794510	3.10-3.54	Exon
NDVIM(S)	BHU	BS00029287_51	7B	639848315	3.05-3.41	Exon
PH(S)	BHU	BS00110900_51	1B	10361105	3.28-3.36	Exon
PH(S)	BHU	wsnp_Ex_c5412_9564478	2A	41236061	3.00-3.08	Exon
PH(S)	Jabalpur	D_F5XZDLF02GZM9K_79	3A	313303000	3.04-4.26	Not found
PH(S)	Jabalpur	IAAV5207	3A	321112687	3.00-3.31	Exon
PH(S)	Jabalpur	wsnp_Ex_c48136_53140385	3A	370235668	3.00-3.31	Exon
PH(S)	Jabalpur	wsnp_Ex_c20273_29326769	3A	371628644	3.15-3.53	Exon
PH(S)	Pune	Kukri_rep_c106620_208	3A	714300447	3.08-3.31	Exon
PH(S)	Pune	wsnp_Ex_c1903_3592518	3A	714302539	3.25-3.49	Exon
PH(S)	BHU	BobWhite_c35398_181	3B	562709373	3.10-3.16	Not found
PH(S)	BHU	GENE-4923_281	4A	5167195	3.36-3.44	Not found
PH(S)	BHU	Kukri_c6274_1283	4A	5177291	3.36-3.44	Not found
PH(S)	BHU	BS00009565_51	4A	5334772	3.09-3.15	Not found
PH(S)	Jabalpur	wsnp_Ex_c9618_15912364	4A	5337053	3.17-3.46	Not found
PH(S)	Jabalpur	RAC875_c5834_235	4A	6536992	3.64-4.01	Not found
PH(S)	Jabalpur	BS00104640_51	4A	727128955	3.64-4.03	Exon
PH(S)	Jabalpur	BobWhite_c38832_153	4A	733696092	3.51-3.85	Exon
PH(S)	Jabalpur	BS00009680_51	4A	733696231	3.51-3.85	Exon
PH(S)	Jabalpur	Excalibur_rep_c101560_2243	4A	733999767	3.69-4.08	Exon
PH(S)	Jabalpur	Ra_c662_521	4A	735503308	3.51-3.85	Exon
PH(S)	Jabalpur	wsnp_Ex_c1675_3183614	4A	735776503	3.55-3.9	Exon
PH(S)	Jabalpur	wsnp_Ex_c1675_3181929	4A	735778188	3.60-3.96	Exon
PH(S)	Jabalpur	wsnp_Ex_c17294_25964947	4A	735778969	3.51-3.85	Exon
PH(S)	Jabalpur	BobWhite_c20558_413	4A	737340062	3.62-3.98	Exon
PH(S)	BHU	Kukri_c3664_1071	6B	10910854	3.23-3.30	Not found
PH(S)	BHU	Kukri_rep_c103034_636	6B	20683034	3.23-3.30	Exon
PH(S)	BHU	CAP7_c2260_110	6B	20687634	3.01-3.06	Exon
PH(S)	BHU	RAC875_c38592_229	6D	20686079	3.20-3.27	Not found
PH(S)	BHU	RAC875_c26177_632	6D	26245055	3.54-3.65	Exon
PH(S)	Jabalpur	Excalibur_c827_666	6D	453013276	3.6-4.0	Exon
PH(S)	BHU	BobWhite_c5654_231	7D	7446590	3.49-3.6	Exon
PH(S)	BHU	BS00110642_51	7D	15322747	3.07-3.13	Exon
PH(S)	BHU	BS00110124_51	7D	15322939	3.07-3.13	Exon
TKW(S)	Pune	Ku_c5191_340	6B	668776747	3.28-3.44	Exon
TKW(S)	Pune	RAC875_rep_c69963_514	6B	668776747	2.93-3.07	Exon
TKW(S)	Pune	Tdurum_contig17062_221	7A	700828095	3.60-3.94	Exon
TKW(S)	Pune	Kukri_rep_c98227_230	7A	701638186	3.77-4.11	Exon
TKW(S)	Pune	Excalibur_rep_c66918_307	7A	701638770	3.77-4.11	Exon
TKW(S)	Pune	Tdurum_contig29240_206	7A	701641458	3.31-3.62	Not found
TKW(S)	Pune	wsnp_RFL_Contig3269_3313084	7B	452214901	3.01-3.05	Not found

## Sheet: Supplementary Table 7
Supplementary Table 7: Pairwise comparison for the effect of two alleles of stable marker-trait associations identified for different traits in hydroponic and field experiments
Hydroponics experiment
Trait	Significant SNP	Position	Chromosome	Alleles	Mean for allele 1	Mean for allele 2	P-value	Significance
CL(S)	Tdurum_contig49841_618	38166746	5B	A/C	28.72	23.78	0.000272	***
RLT(S)	BS00021943_51	69352897	3B	A/C	8.54	5.83	0.000415	***
RLT(S)	RAC875_c1817_950	316021164	7A	C/T	8.83	5.87	0.0052	**
RWT(S)	RAC875_rep_c107228_92	567691316	5A	A/G	0.15	0.21	0.000798	***
RWT(S)	Tdurum_contig60421_74	567526989	5A	A/C	0.15	0.2	0.000626	***
SLT(S)	Kukri_c12563_52	605732894	4A	C/T	15.77	13.59	0.02	*
SLT(S)	wsnp_Ex_c12812_20324622	605731006	4A	C/T	15.51	13.75	0.04	*
SWT(S)	Excalibur_c80601_278	713676010	2B	A/G	0.36	0.29	0.00662	**
SWT(S)	Ku_c12447_2002	703976259	2B	G/T	0.29	0.38	0.00122	**
								* P ≤ 0.05, ** P ≤ 0.01, and *** P ≤ 0.001
Field experiments
Trait	Significant SNP	Position	Chromosome	Alleles	Mean for allele 1	Mean for allele 2	P-value	Significance
DM(S)	wsnp_Ex_c48789_53586502	550073974	6A	A/G	109.73	109.34	0.14	-
DM(S)	Tdurum_contig42858_1256	550073974	6A	C/T	109.37	109.71	0.19	-
DM(S)	Tdurum_contig42858_1352	550074156	6A	A/C	109.34	109.73	0.14	-
DM(S)	wsnp_Ex_c48789_53586406	550074156	6A	A/C	109.37	109.71	0.19	-
DM(S)	RAC875_c29455_79	550282493	6A	A/G	109.73	109.34	0.14	-
DM(S)	tplb0035a03_368	550284054	6A	A/C	109.73	109.34	0.14	-
DM(S)	RAC875_c8721_212	550540556	6A	A/C	109.74	107.21	0.00208	**
DM(S)	Ra_c11721_631	550955585	6A	A/G	109.71	109.37	0.16	-
PH(S)	Kukri_c6274_1283	5177291	4A	G/T	76.48	78.8	0.00645	**
PH(S)	BS00009565_51	5334772	4A	A/C	78.75	76.26	0.00841	**
PH(S)	wsnp_Ex_c9618_15912364	5337053	4A	C/T	78.57	77.8	0.32	-
PH(S)	RAC875_c5834_235	6536992	4A	A/G	78.66	77.62	0.16	-
GY(S)	Excalibur_c3286_103	715224656	7A	A/C	337.96	296.13	0.000269	***
GY(S)	wsnp_Ex_c6142_10746442	717037357	7A	C/T	359.68	306.21	0.000717	***
GY(S)	wsnp_Ra_c7112_12318340	717040985	7A	C/T	306.21	359.68	0.000717	***
GY(S)	wsnp_Ex_c53387_56641291	717089688	7A	C/T	359.68	306.21	0.000717	***
GY(S)	BobWhite_c25527_313	717090370	7A	A/C	306.21	359.68	0.000717	***
GY(S)	wsnp_Ra_c2063_4012957	717254183	7A	A/C	359.68	306.21	0.000717	***
GY(S)	Excalibur_c34189_122	717257472	7A	A/C	360.75	306.19	0.000662	***
								* P ≤ 0.05, ** P ≤ 0.01, and *** P ≤ 0.001

## Sheet: Supplementary Table 8 
Supplementary Table 8: Gene models available for different drought responsive traits evaluated in hydroponics experiment
MTAs	Gene stable ID	Gene start (bp)	Gene end (bp)	GO term name	Interpro Description
Tdurum_contig49841_618	TraesCS5B02G034800	37813494	37817103	integral component of membrane	Target SNARE coiled-coil homology domain
	TraesCS5B02G034900	38013783	38014914
	TraesCS5B02G034935	38049575	38051330	ATP binding	Protein kinase domain
	TraesCS5B02G035000	38157666	38160207	ATP binding	Protein kinase domain
	TraesCS5B02G035200	38166442	38168625	integral component of membrane	S-adenosyl-L-methionine-dependent methyltransferase
	TraesCS5B02G035300	38177500	38182960		Metallo-beta-lactamase
	TraesCS5B02G035400	38340936	38342437	protein binding	F-box-like domain superfamily
	TraesCS5B02G035500	38354903	38356834		FAS1 domain superfamily
	TraesCS5B02G035600	38516149	38519971	membrane	Target SNARE coiled-coil homology domain
	TraesCS5B02G035700	38590612	38591465
	TraesCS5B02G035800	38610574	38611683	integral component of membrane
	TraesCS5B02G035900	38635069	38636361	integral component of membrane
BS00021943_51	TraesCS3B02G102100	68871684	68880041	oxidoreductase activity	Enoyl-CoA hydratase/isomerase
	TraesCS3B02G102200	68881218	68885390	nucleus	Apoptosis-antagonizing transcription factor, C-terminal
	TraesCS3B02G102300	68899038	68902413	cytoplasm	G-patch domain
	TraesCS3B02G102400	68903863	68910705	nucleus	Rab-GTPase-TBC domain
	TraesCS3B02G102500	68910939	68914684	cysteine biosynthetic process from serine	Cysteine synthase/cystathionine beta-synthase, pyridoxal-phosphate attachment site
	TraesCS3B02G102600	69351976	69360003	oxidoreductase activity	GroES-like superfamily
	TraesCS3B02G102700	69361029	69362107	protein binding	F-box domain
	TraesCS3B02G102800	69603488	69606079	UDP-glucosyltransferase activity	Inosine/uridine-preferring nucleoside hydrolase domain
	TraesCS3B02G102900	69605986	69609368	RNA binding	RAP domain
	TraesCS3B02G103000	69620569	69621345	protein binding	F-box domain
	TraesCS3B02G103100	69643792	69645390	hydrolase activity, acting on ester bonds	GDSL lipase/esterase
	TraesCS3B02G103200	69811561	69818149	protein binding	Bromodomain
RAC875_c1817_950	TraesCS7A02G283400	315528319	315529332
	TraesCS7A02G283500	316013099	316031310	regulation of transcription, DNA-templated	Coactivator CBP, KIX domain superfamily
RAC875_rep_c107228_92	TraesCS5A02G367300	567781059	567782925	integral component of membrane	Protein of unknown function DUF247, plant
	TraesCS5A02G367400	567900016	567900472		Protein of unknown function DUF247, plant
	TraesCS5A02G367700	567914382	567927397	ATP binding	Major sperm protein (MSP) domain
	TraesCS5A02G367600	567911486	567914746	transferase activity	Hexapeptide repeat
	TraesCS5A02G368000	568166847	568167236		Mitochondrial mRNA-processing protein COX24, C-terminal
	TraesCS5A02G367200	567721532	567736684
	TraesCS5A02G367100	567716234	567716893	ATP binding	Protein kinase domain
	TraesCS5A02G367900	568159648	568164879	ATP binding	ABC transporter-like, ATP-binding domain
	TraesCS5A02G367500	567907914	567910813
	TraesCS5A02G367000	567691201	567704389	integral component of membrane	Calcineurin-like phosphoesterase domain, ApaH type
	TraesCS5A02G366900	567521920	567527107	response to endoplasmic reticulum stress	Development/cell death domain
	TraesCS5A02G367800	568156809	568159557	integral component of membrane	GPI mannosyltransferase 1
Tdurum_contig60421_74	TraesCS5A02G367300	567781059	567782925	integral component of membrane	Protein of unknown function DUF247, plant
	TraesCS5A02G367400	567900016	567900472		Protein of unknown function DUF247, plant
	TraesCS5A02G367700	567914382	567927397	ATP binding	Major sperm protein (MSP) domain
	TraesCS5A02G366600	566586407	566589239
	TraesCS5A02G366700	566592484	566599758	integral component of membrane	Amino acid permease/ SLC12A domain
	TraesCS5A02G367600	567911486	567914746	transferase activity	Hexapeptide repeat
	TraesCS5A02G368000	568166847	568167236		Mitochondrial mRNA-processing protein COX24, C-terminal
	TraesCS5A02G367200	567721532	567736684
	TraesCS5A02G367100	567716234	567716893	ATP binding	Protein kinase domain
	TraesCS5A02G367900	568159648	568164879	ATP binding	ABC transporter-like, ATP-binding domain
	TraesCS5A02G367500	567907914	567910813
	TraesCS5A02G367000	567691201	567704389	integral component of membrane	Calcineurin-like phosphoesterase domain, ApaH type
	TraesCS5A02G366900	567521920	567527107	response to endoplasmic reticulum stress	Development/cell death domain
Kukri_c12563_52 and wsnp_Ex_c12812_20324622	TraesCS4A02G316000	606116294	606116866
	TraesCS4A02G316600	606411251	606412810	membrane	Multi antimicrobial extrusion protein
	TraesCS4A02G316800	606536121	606541259	endoplasmic reticulum	WD40 repeat
	TraesCS4A02G316100	606335446	606340512	protein binding	F-box domain
	TraesCS4A02G315100	605559706	605576513	ATP binding	Protein kinase domain
	TraesCS4A02G314500	604856731	604857654	DNA-binding transcription factor activity	AP2/ERF domain
	TraesCS4A02G315900	605744452	605749496	integral component of membrane	ABC transporter-like, ATP-binding domain
	TraesCS4A02G316500	606397403	606401716	hydrolase activity, acting on ester bonds	GDSL lipase/esterase
	TraesCS4A02G317000	606591102	606591425		Bifunctional inhibitor/plant lipid transfer protein/seed storage helical domain superfamily
	TraesCS4A02G315200	605640606	605646822		OTU domain
	TraesCS4A02G314400	604845889	604850471	defense response	NB-ARC
	TraesCS4A02G315500	605656215	605660322	cytoplasm	Chaperonin Cpn60/GroEL
	TraesCS4A02G314300	604772917	604775106	defense response	NB-ARC
	TraesCS4A02G314800	605024177	605027955		Domain of unknown function DUF547
	TraesCS4A02G317200	606608730	606609562
	TraesCS4A02G316200	606345914	606347562	metal ion binding	Heavy metal-associated domain, HMA
	TraesCS4A02G316900	606585463	606587323
	TraesCS4A02G314600	604940912	604941475	DNA-binding transcription factor activity	AP2/ERF domain
	TraesCS4A02G315800	605717570	605733559	regulation of transcription by RNA polymerase II	Mediator complex subunit Med13, C-terminal
	TraesCS4A02G315300	605644924	605645850		MADF domain
	TraesCS4A02G317400	606647800	606648237	integral component of membrane
	TraesCS4A02G317300	606643500	606645695
	TraesCS4A02G316400	606370282	606374441	hydrolase activity, acting on ester bonds	GDSL lipase/esterase
	TraesCS4A02G315600	605663094	605668225	regulation of transcription, DNA-templated	Coactivator CBP, KIX domain superfamily
	TraesCS4A02G316300	606361307	606366402		La-type HTH domain
	TraesCS4A02G314900	605085385	605087313	integral component of membrane	Sugar/inositol transporter
	TraesCS4A02G315000	605135239	605137525	metal ion binding	Calcineurin-like phosphoesterase domain, ApaH type
	TraesCS4A02G315700	605711154	605714476	DNA-binding transcription factor activity	RNA polymerase sigma-70
Excalibur_c80601_278	TraesCS2B02G519500	714492188	714496045	ATP binding	Protein kinase domain
	TraesCS2B02G517900	712770756	712772423	protein binding	F-box domain
	TraesCS2B02G518200	712830597	712832099	protein binding	F-box domain
	TraesCS2B02G519000	713880255	713881880	heme binding	Cytochrome P450
	TraesCS2B02G519900	714522136	714523426	integral component of membrane
	TraesCS2B02G518700	713693910	713695219	metal ion binding	Oxoglutarate/iron-dependent dioxygenase
	TraesCS2B02G518400	712958259	712960256	heme binding	Cytochrome P450
	TraesCS2B02G519300	714321837	714322322	integral component of membrane
	TraesCS2B02G518600	713691967	713697959	nucleic acid binding	Matrin/U1-C-like, C2H2-type zinc finger
	TraesCS2B02G519400	714467418	714467789
	TraesCS2B02G519700	714502033	714503265	integral component of membrane
	TraesCS2B02G519100	713938837	713940486	acyltransferase activity, transferring groups other than amino-acyl groups	Transferase
	TraesCS2B02G518800	713703458	713703745	DNA binding	B3 DNA binding domain
	TraesCS2B02G519800	714518392	714519300	integral component of membrane
	TraesCS2B02G518900	713791046	713792661	transferase activity	Transferase
Ku_c12447_2002	TraesCS2B02G507000	703896765	703901061	defense response	NB-ARC
	TraesCS2B02G508000	704412130	704414285	catalytic activity	NAD-dependent epimerase/dehydratase
	TraesCS2B02G506700	703666353	703700260	ribosomal large subunit biogenesis	Sda1
	TraesCS2B02G506900	703847885	703850289	protein binding	F-box-like domain superfamily
	TraesCS2B02G506800	703799196	703800920	integral component of membrane	RNA recognition motif domain
	TraesCS2B02G507700	704291232	704293317	catalytic activity	NAD-dependent epimerase/dehydratase
	TraesCS2B02G506500	703350081	703352881	intracellular protein transport	Importin-beta, N-terminal domain
	TraesCS2B02G508300	704579575	704581701	catalytic activity	NAD-dependent epimerase/dehydratase
	TraesCS2B02G506600	703622277	703625048	integral component of membrane	Glycosyltransferase 61
	TraesCS2B02G507100	703972469	703976356	integral component of membrane	NB-ARC
	TraesCS2B02G508100	704425924	704429773		NAD-dependent epimerase/dehydratase
	TraesCS2B02G507600	704238030	704239761	catalytic activity	NAD-dependent epimerase/dehydratase
	TraesCS2B02G508600	704762907	704767070	integral component of membrane	PGG domain
	TraesCS2B02G508200	704575008	704577065	integral component of membrane	Casparian strip membrane protein domain
	TraesCS2B02G507800	704295292	704297547	catalytic activity	NAD-dependent epimerase/dehydratase
	TraesCS2B02G507500	704129187	704130949		NAD-dependent epimerase/dehydratase
	TraesCS2B02G508500	704727778	704730062	catalytic activity	NAD-dependent epimerase/dehydratase
	TraesCS2B02G507300	704117130	704127613		NAD-dependent epimerase/dehydratase
	TraesCS2B02G507200	703977403	703978492

## Sheet: Supplementary Table 9
Supplementary Table 9: Gene models available for different drought responsive traits evaluated in field experiments
MTAs	Gene stable ID	Gene start (bp)	Gene end (bp)	GO term name	Interpro Description
RAC875_c8721_212	TraesCS6A02G313600	550279873	550283112	protein binding	Armadillo
	TraesCS6A02G313500	550079398	550079868
	TraesCS6A02G313700	550283429	550288586	peptidyl-prolyl cis-trans isomerase activity	Tetratricopeptide repeat 1
	TraesCS6A02G314800	551102331	551105475	protein binding	F-box domain
	TraesCS6A02G313400	550070638	550078607	metal ion binding	Peptidase M16, C-terminal
	TraesCS6A02G313800	550637111	550643896	DNA-binding transcription factor activity	Transcription factor, MADS-box
	TraesCS6A02G313300	550064107	550065598		Protein of unknown function DUF1645, plant
	TraesCS6A02G314200	550739460	550744786	nucleic acid binding	3'-5' exonuclease domain
	TraesCS6A02G314000	550730106	550732129		Universal stress protein A family
	TraesCS6A02G314700	551095364	551099484	protein dimerization activity	Peptidase S8 propeptide/proteinase inhibitor I9 superfamily
	TraesCS6A02G313200	549643507	549645047	hydrolase activity	Alpha/beta hydrolase fold-3
	TraesCS6A02G314600	551090557	551092326	thylakoid	Cyanobacterial aminoacyl-tRNA synthetase, CAAD domain
	TraesCS6A02G313900	550723165	550724436
	TraesCS6A02G314100	550732566	550738491	peptidyl-prolyl cis-trans isomerase activity	FKBP-type peptidyl-prolyl cis-trans isomerase domain
	TraesCS6A02G314500	551087015	551089549	cytoplasm	DnaJ domain
	TraesCS6A02G314400	550954842	550964512
	TraesCS6A02G314300	550746569	550750185	ATP binding	Protein kinase domain
Kukri_c6274_1283 and BS00009565_51	TraesCS4A02G008600	5193110	5200873		Alpha/beta hydrolase fold-1
	TraesCS4A02G008700	5221366	5228932		Smr domain
Excalibur_c3286_103, wsnp_Ex_c6142_10746442, wsnp_Ra_c7112_12318340, wsnp_Ex_c53387_56641291, BobWhite_c25527_313, wsnp_Ra_c2063_4012957, and Excalibur_c34189_122	TraesCS7A02G537900	715224473	715226136	protein dimerization activity	O-methyltransferase domain
	TraesCS7A02G538000	715245403	715246100	ribonuclease inhibitor activity	Ribonuclease E inhibitor RraA/RraA-like protein
	TraesCS7A02G538100	715333048	715333889	metal ion binding	Ribonuclease E inhibitor RraA/RraA-like protein
	TraesCS7A02G538200	715435627	715436554	ribonuclease inhibitor activity	Ribonuclease E inhibitor RraA/RraA-like protein
	TraesCS7A02G538300	715577205	715577895	metal ion binding	Ribonuclease E inhibitor RraA/RraA-like protein
	TraesCS7A02G538400	715661933	715662988	ribonuclease inhibitor activity	Ribonuclease E inhibitor RraA/RraA-like protein
	TraesCS7A02G538500	715688852	715690156	NAD binding	D-isomer specific 2-hydroxyacid dehydrogenase, catalytic domain
	TraesCS7A02G538600	715691664	715701737	lipid binding	Pleckstrin homology domain
	TraesCS7A02G538700	715764790	715772118	integral component of membrane	3-beta hydroxysteroid dehydrogenase/isomerase
	TraesCS7A02G538800	715781021	715785073		FBD domain
	TraesCS7A02G538900	716232828	716238556	defense response	NB-ARC
	TraesCS7A02G539000	716239186	716241006	ATP binding	Protein kinase domain
	TraesCS7A02G539100	716245931	716248925	ATP binding	Protein kinase domain
	TraesCS7A02G539200	716255148	716258902	oxidoreductase activity	Flavin amine oxidase
	TraesCS7A02G539300	716402746	716405591	ATP binding	Protein kinase domain
	TraesCS7A02G539400	716415300	716417915	defense response	NB-ARC
	TraesCS7A02G539500	716417995	716419665	defense response	Leucine-rich repeat domain superfamily
	TraesCS7A02G539600	716505095	716506638	carbohydrate transmembrane transporter activity	Sugar transport protein STP/Polyol transporter PLT, plant
	TraesCS7A02G539700	716607095	716608485	intracellular anatomical structure	Signal transduction response regulator, receiver domain
	TraesCS7A02G539800	717036374	717042876	protein binding	Bromodomain
	TraesCS7A02G539900	717066635	717079266	ATP binding	Major sperm protein (MSP) domain
	TraesCS7A02G540000	717080932	717092746	regulation of transcription, DNA-templated	Coactivator CBP, KIX domain superfamily
	TraesCS7A02G540100	717137925	717141081	integral component of membrane	Ankyrin repeat
	TraesCS7A02G540200	717239916	717271100	ATP binding	Major sperm protein (MSP) domain

## Sheet: Supplementary Table 10
Supplementary Table 10 Expression patterns of candidate genes under stress conditions
Hydroponics experiment
	TraesCS5B02G035000	TraesCS5B02G035300	TraesCS5B02G035500	TraesCS5B02G035700	TraesCS3B02G102600	TraesCS3B02G103200	TraesCS5A02G367900	TraesCS5A02G367500	TraesCS5A02G366700	TraesCS4A02G316000	TraesCS4A02G316800	TraesCS4A02G315200	TraesCS4A02G314400	TraesCS4A02G315800	TraesCS4A02G315600	TraesCS4A02G316300	TraesCS4A02G315700	TraesCS2B02G519900	TraesCS2B02G519100	TraesCS2B02G506700	TraesCS2B02G507700	TraesCS2B02G508300	TraesCS2B02G507200
	Fold change	Fold change	Fold change	Fold change	Fold change	Fold change	Fold change	Fold change	Fold change	Fold change	Fold change	Fold change	Fold change	Fold change	Fold change	Fold change	Fold change	Fold change	Fold change	Fold change	Fold change	Fold change	Fold change
Drought Stress_1h	0	-1.22448	2.00631	-1.15402	1.20677	1.37239	-1.09176	0	3.87579	0	-1.02089	0	-2.03517	0	-1.14241	1.00828	-1.46788	1.0456	1.46795	0	1.05527	-1.28309	1.84833
Drought and Heat Combined Stress_1h	0	-1.48738	-1.88715	-2.53458	-5.30637	-3.48536	-2.58987	0	1.29553	0	-2.33537	0	-1.38361	0	-2.33078	-2.64003	-3.4411	-3.73912	-2.31695	0	-1.97419	-3.08725	1.86373
Drought Stress_6h	0	-2.42828	-1.88715	-3.1535	1.37776	-1.18652	-1.17885	0	-2.65927	0	1.0415	0	-1.38361	0	-1.5152	1.09308	-4.74303	-1.36806	-2.31695	0	-18.6492	-3.08725	-2.44684
Drought and Heat Combined Stress_6h	3.09716	-1.48738	-8.97451	-4.75865	-1.06064	-1.03759	-3.61567	0	3.42922	0	1.36419	3.50747	-1.38361	1.7475	-2.61439	1.29522	-1.41519	-1.44653	-2.31695	2.16898	-3.98577	-3.08725	1.61556
PEG_Water Stress_2h	-1.13505	-2.53699	-1.85421	0	0	-1.18927	-1.17924	-3.9068	-1.26117	3.26776	-1.0285	-12.3609	0	-2.89798	-1.07235	-1.0488	-1.11387	1.118	-2.09027	0	-1.12853	1.15567	-1.18089
PEG_Water Stress_12h	1.28224	1.24331	-1.43705	0	1.71129	-1.047	1.10888	-2.04354	-1.41294	0	1.05809	-7.38492	0	-1.23828	-1.13806	1.01327	1.11249	-1.0303	-1.17458	0	1.15551	0	-1.1443
Field experiments
	TraesCS6A02G313600	TraesCS6A02G314600	TraesCS6A02G314500	TraesCS6A02G314400	TraesCS7A02G537900	TraesCS7A02G539100	TraesCS7A02G539800
	Fold change	Fold change	Fold change	Fold change	Fold change	Fold change	Fold change
Drought Stress_1h	-1.79784	-1.00962	1.10571	1.10052	0	-1.17734	1.01301
Drought and Heat Combined Stress_1h	-1.13772	-1.35223	2.21456	0	0	-2.18548	-4.4438
Drought Stress_6h	-1.13772	-2.47497	-1.2126	0	0	-2.18548	1.08825
Drought and Heat Combined Stress_6h	-1.13772	-1.35483	2.1697	0	0	-2.18548	1.58882
PEG_Water Stress_2h	-11.6461	-1.08311	-1.31938	-1.52504	3.0916	-1.03378	-1.26446
PEG_Water Stress_12h	-1.62961	1.26234	-1.14883	-2.40361	0	1.058	-1.39061
